# Supplementary material for: Human cerebrospinal fluid contains diverse lipoprotein subspecies enriched in proteins implicated in central nervous system health
Source: Sci Adv. 2023 Aug 30;9(35):eadi5571. doi: 10.1126/sciadv.adi5571 (PMC10468133; doi:10.1126/sciadv.adi5571)
Supplement: Supplementary file 2 — Tables S1 to S3 [file sciadv.adi5571_tables_s1_to_s3.zip]

Archive with 3 entries (3 files):
- adi5571_Table_S1.xlsx
- adi5571_Table_S2.xlsx
- adi5571_Table_S3.xlsx
