# Supplementary material for: Human cerebrospinal fluid contains diverse lipoprotein subspecies enriched in proteins implicated in central nervous system health
Source: Sci Adv. 2023 Aug 30;9(35):eadi5571. doi: 10.1126/sciadv.adi5571 (PMC10468133; doi:10.1126/sciadv.adi5571)
Supplement: Supplementary file 2 — Tables S1 to S3 [file sciadv.adi5571_tables_s1_to_s3.zip › adi5571_Table_S1.xlsx]

## Sheet: Supplemental Table 1
Protein IDs	Majority protein IDs	23	24	25	26	27	28	29	30	31	32	33	34	35	36	37	38	39	40	41	42	43	44	45	46	47	48	49	50	51	52	53	54	55	56	57	58	59	60	Only identified by site	Reverse	Potential contaminant	Peptides	Razor + unique peptides	Unique peptides	Sequence coverage [%]	Unique + razor sequence coverage [%]	Unique sequence coverage [%]	Mol. weight [kDa]
Contaminant_TRYP_PIG;CON__P00761	Contaminant_TRYP_PIG;CON__P00761	6599800320	7086666752	6842033152	3066700032	3360133376	3578299904	2935266560	2636199936	2823466752	2847333376	2432466688	1924333312	2082700032	2704999936	3450200064	3333133312	1868566656	1236966656	1760599936	3159566848	5029466624	6391433216	7072466944	10942566400	15666666496	18599333888	14014632960	24273332224	20844666880	22043332608	20861333504	18839734272	24879333376	25692999680	29717198848	14551666688	16643999744	24629934080			+	10	10	9	58.9	58.9	54.5	24.409
CON__P02533;sp|P02533|K1C14_HUMAN;CON__Q6IFX2;CON__A2A4G1;CON__Q61782;CON__P19001;sp|P35900|K1C20_HUMAN;CON__Q9D312;CON__P35900;CON__P05784;sp|Q92764|KRT35_HUMAN;CON__O76015;sp|O76015|KRT38_HUMAN;sp|O76013|KRT36_HUMAN;CON__A2AB72;sp|Q99456|K1C12_HUMAN;sp|Q7Z3Y9|K1C26_HUMAN;CON__Q7Z3Y9;CON__O76014;CON__REFSEQ:XP_986630;CON__Q497I4;sp|O76014|KRT37_HUMAN;CON__O76013;sp|Q8N1A0|KT222_HUMAN;CON__Q14532…	CON__P02533;sp|P02533|K1C14_HUMAN	0	0	0	0	0	0	0	0	0	0	0	0	0	0	0	0	0	0	0	0	0	0	0	0	0	0	0	0	11824533	2.91463e+06	1.80651e+06	12716010	7.72707e+06	6.49252e+06	6.57203e+06	3306800	691843	0			+	25	22	8	51.5	46.6	23.1	51.621
CON__P02535-1	CON__P02535-1	0	0	0	0	0	0	0	0	0	0	0	0	0	0	0	0	0	0	0	0	0	0	0	0	0	0	0	0	0	0	0	0	0	0	0	0	0	0			+	8	1	1	14.9	3	3	57.769
sp|P02538|K2C6A_HUMAN;CON__P02538;sp|O95678|K2C75_HUMAN;CON__O95678;CON__Q8VED5;sp|Q01546|K22O_HUMAN;CON__P07744;sp|P12035|K2C3_HUMAN;CON__P12035;CON__Q01546;sp|Q5XKE5|K2C79_HUMAN;CON__Q5XKE5;sp|Q8N1N4|K2C78_HUMAN;CON__Q8N1N4-2;CON__Q7RTT2	sp|P02538|K2C6A_HUMAN;CON__P02538	0	0	0	0	0	0	0	0	0	0	0	0	0	0	0	0	0	0	0	0	0	0	0	0	0	0	0	0	0	834700	0	0	739967	0	0	0	0	0			+	30	3	1	47.7	6.9	1.8	60.044
CON__P02662	CON__P02662	0	0	0	0	0	0	0	0	0	0	0	0	0	0	0	0	0	0	0	0	0	0	0	0	0	0	0	0	0	0	0	0	0	0	0	0	0	0			+	2	2	2	11.6	11.6	11.6	22.975
CON__P02666	CON__P02666	0	0	0	0	0	0	0	0	0	0	0	0	0	0	0	0	0	0	0	0	0	0	0	0	0	0	0	0	0	0	0	0	0	0	0	0	0	0			+	1	1	1	9.1	9.1	9.1	23.583
sp|P02768|ALBU_HUMAN;Contaminant_ALBU_HUMAN;CON__P02768-1	sp|P02768|ALBU_HUMAN;Contaminant_ALBU_HUMAN;CON__P02768-1	0	3.06343e+06	4457000	4530900	4.70707e+06	4.36803e+06	5160100	7.65837e+06	7.06627e+06	5988200	7.55277e+06	28781666	19744000	9246400	5.68807e+06	8.12703e+06	477936672	1666800000	1388499968	401856672	107297336	64922000	37883668	23530000	19409000	17336666	20684000	31471666	16473000	16761333	15178000	9647000	15618333	14661000	16191033	8893433	3849600	1787150			+	131	131	125	94.6	94.6	94.6	69.366
Contaminant_ALBU_BOVIN;CON__P02769	Contaminant_ALBU_BOVIN;CON__P02769	0	0	0	0	0	0	0	0	0	0	0	0	0	0	0	0	0	0	0	0	0	0	0	0	0	0	0	0	521537	0	9265667	0	0	0	0	9057667	0	0			+	45	39	39	61.6	56.3	56.3	69.27
sp|P02461|CO3A1_HUMAN;CON__P04258	sp|P02461|CO3A1_HUMAN;CON__P04258	0	0	0	0	0	0	0	0	0	0	0	0	0	0	0	0	0	0	0	0	0	0	0	0	0	0	0	0	0	0	0	0	0	0	0	0	0	0			+	4	4	4	3.8	3.8	3.8	138.56
CON__P04259	CON__P04259	0	0	0	0	0	0	0	0	0	0	0	0	0	0	0	0	0	0	0	0	0	0	0	0	0	0	0	0	36256332	11825667	10214900	20967326	12832300	10978433	8672967	9543000	16156333	316650			+	30	29	0	46.3	44.5	0	59.998
sp|P08779|K1C16_HUMAN;CON__P08779;CON__Q9Z2K1;CON__Q3ZAW8	sp|P08779|K1C16_HUMAN;CON__P08779	0	0	0	0	0	0	0	0	0	0	0	0	0	0	0	0	0	0	0	0	0	0	0	0	0	0	5.72428e+06	0	8889533	1.42477e+06	1382930	1506800	4223700	662033	974990	141880	2.57027e+06	0			+	23	11	11	51.2	29.6	29.6	51.267
sp|P13645|K1C10_HUMAN;Contaminant_K1C10_HUMAN;CON__P13645;sp|Q7Z3Y7|K1C28_HUMAN;CON__Q148H6;CON__Q7Z3Y7;sp|Q7Z3Z0|K1C25_HUMAN;CON__Q7Z3Z0;sp|Q7Z3Y8|K1C27_HUMAN;CON__Q7Z3Y8	sp|P13645|K1C10_HUMAN;Contaminant_K1C10_HUMAN;CON__P13645	19878000	12674800	24021334	10065467	10118167	4.43427e+06	6.99427e+06	3.62167e+06	13946367	2.40662e+06	4631300	3271300	2020300	2.73493e+06	6.18273e+06	3743200	2701700	1.37863e+06	1620700	3087700	7.37327e+06	16960334	35721000	24034666	14110667	31013666	60095668	50917000	58678000	61191668	52130000	96911336	62067668	69375336	64368668	46812668	80150664	31269000			+	30	30	22	51	51	39.7	58.826
CON__P13646-1	CON__P13646-1	0	0	0	0	0	0	0	0	0	0	0	0	0	0	0	0	0	0	0	0	0	0	0	0	0	0	0	0	0	0	0	0	0	0	0	0	0	0			+	5	1	1	9.4	2	2	49.586
sp|P13647|K2C5_HUMAN;CON__P13647	sp|P13647|K2C5_HUMAN;CON__P13647	0	0	0	0	0	0	0	0	0	0	0	0	0	0	0	0	0	0	0	0	0	0	0	0	0	0	0	0	3790600	895467	758467	7.9332e+06	5493790	1856800	707933	0	1.21007e+06	0			+	24	14	5	32.7	21	8	62.378
sp|P20930|FILA_HUMAN;CON__P20930	sp|P20930|FILA_HUMAN;CON__P20930	0	0	0	0	0	0	0	0	0	0	0	0	0	0	0	0	0	0	0	0	0	0	0	0	0	0	0	0	0	0	0	0	0	0	0	0	0	0			+	3	3	3	1.3	1.3	1.3	435.16
sp|P35527|K1C9_HUMAN;Contaminant_K1C9_HUMAN;CON__P35527	sp|P35527|K1C9_HUMAN;Contaminant_K1C9_HUMAN;CON__P35527	17990334	20389334	10935000	13321067	10724500	6.00783e+06	4667300	5.08223e+06	10666000	3.45817e+06	8777867	3.16423e+06	2.30913e+06	4618700	9561133	4.66297e+06	2268900	2.31233e+06	2.81793e+06	6.14347e+06	8.16203e+06	26629334	33744000	52361668	29003334	47514668	78443664	65722000	116963336	54884000	53007668	86580664	111320000	104015664	73842336	52145668	65402332	22716334			+	26	25	25	52.6	52.6	52.6	62.064
sp|P35908|K22E_HUMAN;CON__P35908v2;Contaminant_K22E_HUMAN;CON__P35908	sp|P35908|K22E_HUMAN;CON__P35908v2;Contaminant_K22E_HUMAN;CON__P35908	0	0	6.24217e+06	3.14577e+06	2.11867e+06	1441730	1846730	602403	4758600	0	2448100	1809240	0	0	1.04932e+06	1297430	884757	0	0	0	905627	3.13217e+06	5.17283e+06	6987500	3899600	5.88013e+06	21999634	11288033	14474367	16447300	8.22923e+06	50438600	15207033	21303400	19615334	15866567	38400668	1937600			+	24	16	15	39.4	30.5	28.3	65.432
sp|Q04695|K1C17_HUMAN;CON__Q04695;CON__Q9QWL7;sp|P08727|K1C19_HUMAN;CON__P08727	sp|Q04695|K1C17_HUMAN;CON__Q04695;CON__Q9QWL7	0	0	0	0	0	0	0	0	0	0	0	0	0	0	0	0	0	0	0	0	0	0	0	0	0	0	0	0	61946.7	37533.3	0	0	0	0	0	0	0	0			+	24	13	13	46.1	30.8	30.8	48.105
sp|Q14CN4|K2C72_HUMAN;CON__Q14CN4-1;CON__Q6IME9	sp|Q14CN4|K2C72_HUMAN;CON__Q14CN4-1;CON__Q6IME9	0	0	0	0	0	0	0	0	0	0	0	0	0	0	0	0	0	0	0	0	0	0	0	0	0	0	0	0	0	0	0	0	0	0	0	0	0	0			+	4	1	0	9	2.3	0	55.877
CON__Q1RMN8	CON__Q1RMN8	0	0	0	0	0	0	0	0	0	0	0	0	0	0	0	0	0	0	0	0	0	0	0	0	0	0	0	0	0	0	0	0	0	0	0	0	0	0			+	1	1	1	6	6	6	24.536
CON__Q28107	CON__Q28107	0	0	0	0	0	0	0	0	0	0	0	0	0	0	0	0	0	0	0	0	0	0	0	0	0	0	0	0	0	0	0	0	0	0	0	0	0	0			+	4	2	2	2.4	1.2	1.2	248.98
CON__Q2KJC7;sp|Q15063|POSTN_HUMAN	CON__Q2KJC7;sp|Q15063|POSTN_HUMAN	0	0	0	0	0	0	0	0	0	0	0	0	0	0	0	0	0	0	0	0	0	0	0	0	0	0	0	0	0	0	0	0	0	0	0	0	0	0			+	1	1	1	2.6	2.6	2.6	86.858
CON__Q2UVX4	CON__Q2UVX4	0	0	0	0	0	0	0	0	0	0	0	0	0	0	0	0	0	0	0	0	0	0	0	0	0	0	0	0	0	0	0	0	0	0	0	0	0	0			+	12	2	2	7	2.6	2.6	187.37
sp|Q86Y46|K2C73_HUMAN;CON__Q32MB2;sp|Q7RTS7|K2C74_HUMAN;CON__Q7RTS7	sp|Q86Y46|K2C73_HUMAN;CON__Q32MB2;sp|Q7RTS7|K2C74_HUMAN;CON__Q7RTS7	0	0	0	0	0	0	0	0	0	0	0	0	0	0	0	0	0	0	0	0	0	0	0	0	0	0	0	0	0	0	0	0	0	0	0	0	0	0			+	7	1	0	10.9	2.2	0	58.923
CON__Q32PJ2	CON__Q32PJ2	0	0	0	0	0	0	0	0	0	0	0	0	0	0	0	0	0	0	0	0	0	0	0	0	0	0	0	0	0	0	0	0	0	0	0	0	0	0			+	4	2	2	6.3	3.2	3.2	43.017
CON__Q3SX14	CON__Q3SX14	0	0	0	0	0	0	0	0	0	0	0	0	0	0	0	0	0	0	0	0	0	0	0	0	0	0	0	0	0	0	0	0	0	0	0	0	0	0			+	25	1	1	29.4	3.8	3.8	85.686
sp|P67936|TPM4_HUMAN;sp|P09493|TPM1_HUMAN;sp|P07951|TPM2_HUMAN;CON__Q3SX28;sp|P06753|TPM3_HUMAN	sp|P67936|TPM4_HUMAN;sp|P09493|TPM1_HUMAN;sp|P07951|TPM2_HUMAN;CON__Q3SX28;sp|P06753|TPM3_HUMAN	0	0	0	0	0	0	0	0	0	0	0	0	0	0	0	0	0	0	0	0	0	0	0	0	0	0	0	0	0	0	0	0	0	0	0	0	0	0			+	1	1	1	8.1	8.1	8.1	28.521
sp|Q3SY84|K2C71_HUMAN;CON__Q3SY84	sp|Q3SY84|K2C71_HUMAN;CON__Q3SY84	0	0	0	0	0	0	0	0	0	0	0	0	0	0	0	0	0	0	0	0	0	0	0	0	0	0	0	0	0	0	0	693600	0	0	0	0	0	0			+	6	2	1	11.5	4.2	1.9	57.291
sp|Q5D862|FILA2_HUMAN;CON__Q5D862	sp|Q5D862|FILA2_HUMAN;CON__Q5D862	0	0	0	0	0	0	0	0	0	0	0	0	0	0	0	0	0	0	0	0	0	0	0	0	0	0	0	0	0	0	0	877533	0	0	0	0	0	0			+	3	3	3	1.8	1.8	1.8	248.07
CON__Q6NXH9	CON__Q6NXH9	0	0	0	0	0	0	0	0	0	0	0	0	0	0	0	0	0	0	0	0	0	0	0	0	0	0	0	0	0	0	0	0	0	0	0	0	0	0			+	8	4	1	14.1	8.9	3.3	58.911
sp|Q86YZ3|HORN_HUMAN;CON__Q86YZ3	sp|Q86YZ3|HORN_HUMAN;CON__Q86YZ3	0	0	0	0	0	0	0	0	0	0	0	0	0	0	0	0	0	0	0	0	0	0	0	0	0	0	0	0	0	0	0	0	0	0	0	0	0	0			+	2	2	2	2.1	2.1	2.1	282.39
CON__Streptavidin	CON__Streptavidin	0	0	0	0	0	0	0	0	0	0	0	0	0	0	0	0	0	0	0	0	0	0	0	0	0	0	0	0	20451334	11169000	8486633	5972100	12870667	13982333	13856000	14097667	6.78933e+06	4087000			+	2	2	2	18.1	18.1	18.1	16.622
Contaminant_Trypa5	Contaminant_Trypa5	0	0	0	0	0	0	0	0	0	0	0	0	0	0	0	0	0	0	0	0	0	0	0	0	0	0	0	0	0	0	0	0	0	0	0	0	0	0				2	1	1	60	40	40	5.5601
REV__sp|B3SHH9|TM114_HUMAN	REV__sp|B3SHH9|TM114_HUMAN	0	0	0	0	0	0	0	0	0	0	0	0	0	0	0	0	0	0	0	0	0	0	0	0	0	0	0	0	0	0	0	0	0	0	0	0	0	0		+		1	1	1	0	0	0	24.166
REV__sp|O75556|SG2A1_HUMAN	REV__sp|O75556|SG2A1_HUMAN	0	0	0	0	0	0	0	0	0	0	0	0	0	0	0	0	0	0	0	0	0	0	0	0	0	0	0	0	0	0	0	0	0	0	0	0	0	0		+		1	1	1	0	0	0	10.884
REV__sp|P01266|THYG_HUMAN	REV__sp|P01266|THYG_HUMAN	0	0	0	0	0	0	0	0	0	0	0	0	0	0	0	0	0	0	0	0	0	0	0	0	0	0	0	0	0	0	0	0	0	0	0	0	0	0		+		2	2	2	0	0	0	304.79
REV__sp|P22897|MRC1_HUMAN	REV__sp|P22897|MRC1_HUMAN	0	0	0	0	0	0	0	0	0	0	0	0	0	0	0	0	0	0	0	0	0	0	0	0	0	0	0	0	0	0	0	0	0	0	0	0	0	0		+		1	1	1	0	0	0	166.01
REV__sp|Q09666|AHNK_HUMAN	REV__sp|Q09666|AHNK_HUMAN	0	0	0	0	0	0	0	0	0	0	0	0	0	0	0	0	0	0	0	0	0	0	0	0	0	0	0	0	0	0	0	0	0	0	0	0	0	0	+	+		2	2	2	0	0	0	629.09
REV__sp|Q14008|CKAP5_HUMAN	REV__sp|Q14008|CKAP5_HUMAN	0	0	0	0	0	0	0	0	0	0	0	0	0	0	0	0	0	0	0	0	0	0	0	0	0	0	0	0	0	0	0	0	0	0	0	0	0	0	+	+		1	1	1	0	0	0	225.49
REV__sp|Q14914|PTGR1_HUMAN	REV__sp|Q14914|PTGR1_HUMAN	0	0	0	0	0	0	0	0	0	0	0	0	0	0	0	0	0	0	0	0	0	0	0	0	0	0	0	0	0	0	0	0	0	0	0	0	0	0		+		1	1	1	0	0	0	35.869
REV__sp|Q16281|CNGA3_HUMAN	REV__sp|Q16281|CNGA3_HUMAN	0	0	0	0	0	0	0	0	0	0	0	0	0	0	0	0	0	0	0	0	0	0	0	0	0	0	0	0	0	0	0	0	0	0	0	0	0	0		+		1	1	1	0	0	0	78.837
REV__sp|Q7Z7E8|UB2Q1_HUMAN	REV__sp|Q7Z7E8|UB2Q1_HUMAN	0	0	0	0	0	0	0	0	0	0	0	0	0	0	0	0	0	0	0	0	0	0	0	0	0	0	0	0	0	0	0	0	0	0	0	0	0	0		+		1	1	1	0	0	0	46.126
REV__sp|Q9NZH7|IL36B_HUMAN	REV__sp|Q9NZH7|IL36B_HUMAN	0	0	0	0	0	0	0	0	0	0	0	0	0	0	0	0	0	0	0	0	0	0	0	0	0	0	0	0	0	0	0	0	0	0	0	0	0	0		+		1	1	1	0	0	0	18.521
sp|A0A075B6I0|LV861_HUMAN	sp|A0A075B6I0|LV861_HUMAN	0	0	0	0	0	0	0	0	0	0	0	0	0	0	0	0	0	0	0	0	0	0	0	0	0	0	0	0	0	0	0	0	0	0	0	0	0	0				1	1	1	7.4	7.4	7.4	12.814
sp|A0A075B6J9|LV218_HUMAN	sp|A0A075B6J9|LV218_HUMAN	0	0	0	0	0	0	0	0	0	0	0	0	0	0	0	0	0	0	0	0	0	0	0	0	0	0	0	0	0	0	0	0	0	0	0	0	0	0				1	1	1	11	11	11	12.412
sp|A0A075B6K4|LV310_HUMAN	sp|A0A075B6K4|LV310_HUMAN	0	0	0	0	0	0	0	0	0	0	0	0	0	0	0	0	0	0	0	0	0	0	0	0	0	0	0	0	0	0	0	0	0	0	0	0	0	0				4	4	2	35.7	35.7	28.7	12.441
sp|A0A075B6K5|LV39_HUMAN;sp|A0A075B6K2|LV312_HUMAN	sp|A0A075B6K5|LV39_HUMAN	0	0	0	0	0	0	0	0	0	0	0	0	0	0	0	0	0	0	0	0	0	0	0	0	0	0	0	0	0	0	0	0	0	0	0	0	0	0				3	1	1	33	9.6	9.6	12.332
sp|A0A0C4DH68|KV224_HUMAN;sp|A0A075B6R9|KVD24_HUMAN	sp|A0A0C4DH68|KV224_HUMAN;sp|A0A075B6R9|KVD24_HUMAN	0	0	0	0	0	0	0	0	0	0	0	0	0	0	0	0	0	0	0	0	0	0	0	0	0	0	0	0	0	0	0	0	0	0	0	0	0	0				1	1	1	10.8	10.8	10.8	13.079
sp|A2NJV5|KV229_HUMAN;sp|A0A075B6S2|KVD29_HUMAN;sp|A0A0A0MRZ7|KVD26_HUMAN;sp|A0A075B6S6|KVD30_HUMAN	sp|A2NJV5|KV229_HUMAN;sp|A0A075B6S2|KVD29_HUMAN;sp|A0A0A0MRZ7|KVD26_HUMAN;sp|A0A075B6S6|KVD30_HUMAN	0	0	0	0	0	0	0	0	0	0	0	0	0	0	0	0	0	0	0	0	0	0	0	0	0	0	0	0	0	0	0	0	0	0	0	0	0	0				2	1	1	20	9.2	9.2	13.085
sp|A0A087WSY6|KVD15_HUMAN	sp|A0A087WSY6|KVD15_HUMAN	0	0	0	0	0	0	0	0	0	0	0	0	0	0	0	0	0	0	0	0	0	0	0	0	0	0	0	0	0	0	0	0	0	0	0	0	0	0				1	1	1	7.8	7.8	7.8	12.534
sp|P01614|KVD40_HUMAN;sp|A0A087WW87|KV240_HUMAN;sp|P01615|KVD28_HUMAN;sp|A0A075B6P5|KV228_HUMAN	sp|P01614|KVD40_HUMAN;sp|A0A087WW87|KV240_HUMAN;sp|P01615|KVD28_HUMAN;sp|A0A075B6P5|KV228_HUMAN	0	0	0	0	0	0	0	0	0	0	0	0	0	0	0	0	0	0	0	0	0	0	0	0	0	0	0	0	0	0	0	0	0	0	0	0	0	0				3	3	2	28.1	28.1	28.1	13.31
sp|A0A0A0MS15|HV349_HUMAN	sp|A0A0A0MS15|HV349_HUMAN	0	0	0	0	0	0	0	0	0	0	0	0	0	0	0	0	0	0	0	0	0	0	0	0	0	0	0	0	0	0	0	0	0	0	0	0	0	0				4	3	2	35.3	27.7	18.5	13.056
sp|A0A0A0MT36|KVD21_HUMAN;sp|A0A0C4DH26|KVD41_HUMAN	sp|A0A0A0MT36|KVD21_HUMAN;sp|A0A0C4DH26|KVD41_HUMAN	0	0	0	0	0	0	0	0	0	0	0	0	0	0	0	0	0	0	0	0	0	0	0	0	0	0	0	0	0	0	0	0	0	0	0	0	0	0				1	1	1	10.5	10.5	10.5	12.34
sp|A0A0B4J1U3|LV136_HUMAN	sp|A0A0B4J1U3|LV136_HUMAN	0	0	0	0	0	0	0	0	0	0	0	0	0	0	0	0	0	0	0	0	0	0	0	0	0	0	0	0	0	0	0	0	0	0	0	0	0	0				1	1	1	13.7	13.7	13.7	12.478
sp|A0A0B4J1U7|HV601_HUMAN	sp|A0A0B4J1U7|HV601_HUMAN	0	0	0	0	0	0	0	0	0	0	0	0	0	0	0	0	0	0	0	0	0	0	0	0	0	0	0	0	0	0	0	0	0	0	0	0	0	0				2	2	2	13.2	13.2	13.2	13.481
sp|A0A0B4J1V0|HV315_HUMAN	sp|A0A0B4J1V0|HV315_HUMAN	0	0	0	0	0	0	0	0	0	0	0	0	0	0	0	0	0	0	0	0	0	0	0	0	0	0	0	0	0	0	0	0	0	0	0	0	0	0				6	6	4	35.3	35.3	25.2	12.926
sp|A0A0B4J1X5|HV374_HUMAN;sp|P01767|HV353_HUMAN;sp|A0A0C4DH42|HV366_HUMAN;sp|A0A0J9YVY3|HV741_HUMAN	sp|A0A0B4J1X5|HV374_HUMAN;sp|P01767|HV353_HUMAN;sp|A0A0C4DH42|HV366_HUMAN	0	0	0	0	0	0	0	0	0	0	0	0	0	0	0	0	0	0	0	0	0	0	0	0	0	0	0	0	0	0	0	0	0	0	0	0	0	0				4	4	2	37.6	37.6	18.8	12.839
sp|A0A0B4J1Y9|HV372_HUMAN	sp|A0A0B4J1Y9|HV372_HUMAN	0	0	0	0	0	0	0	0	0	0	0	0	0	0	0	0	0	0	0	0	0	0	0	0	0	0	0	0	0	0	0	0	0	0	0	0	0	0				4	2	2	33.6	20.2	20.2	13.203
sp|P0DP09|KV113_HUMAN;sp|A0A0B4J2D9|KVD13_HUMAN	sp|P0DP09|KV113_HUMAN;sp|A0A0B4J2D9|KVD13_HUMAN	0	0	0	0	0	0	0	0	0	0	0	0	0	0	0	0	0	0	0	0	0	0	0	0	0	0	0	0	0	0	0	0	0	0	0	0	0	0				1	1	1	13.7	13.7	13.7	12.569
sp|A0A0B4J2H0|HV69D_HUMAN	sp|A0A0B4J2H0|HV69D_HUMAN	0	0	0	0	0	0	0	0	0	0	0	0	0	0	0	0	0	0	0	0	0	0	0	0	0	0	0	0	0	0	0	0	0	0	0	0	0	0				2	2	1	26.5	26.5	17.1	12.66
sp|A0A0C4DH25|KVD20_HUMAN	sp|A0A0C4DH25|KVD20_HUMAN	0	0	0	0	0	0	0	0	0	0	0	0	0	0	0	0	0	0	0	0	0	0	0	0	0	0	0	0	0	0	0	0	0	0	0	0	0	0				3	3	1	27.6	27.6	7.8	12.515
sp|A0A0C4DH31|HV118_HUMAN	sp|A0A0C4DH31|HV118_HUMAN	0	0	0	0	0	0	0	0	0	0	0	0	0	0	0	0	0	0	0	0	0	0	0	0	0	0	0	0	0	0	0	0	0	0	0	0	0	0				2	2	1	23.9	23.9	14.5	12.82
sp|A0A0C4DH32|HV320_HUMAN	sp|A0A0C4DH32|HV320_HUMAN	0	0	0	0	0	0	0	0	0	0	0	0	0	0	0	0	0	0	0	0	0	0	0	0	0	0	0	0	0	0	0	0	0	0	0	0	0	0				2	1	1	18.8	9.4	9.4	12.673
sp|A0A0C4DH33|HV124_HUMAN	sp|A0A0C4DH33|HV124_HUMAN	0	0	0	0	0	0	0	0	0	0	0	0	0	0	0	0	0	0	0	0	0	0	0	0	0	0	0	0	0	0	0	0	0	0	0	0	0	0				1	1	1	17.1	17.1	17.1	12.824
sp|A0A0C4DH35|HV335_HUMAN	sp|A0A0C4DH35|HV335_HUMAN	0	0	0	0	0	0	0	0	0	0	0	0	0	0	0	0	0	0	0	0	0	0	0	0	0	0	0	0	0	0	0	0	0	0	0	0	0	0				1	1	1	9.4	9.4	9.4	12.81
sp|A0A0C4DH36|HV338_HUMAN	sp|A0A0C4DH36|HV338_HUMAN	0	0	0	0	0	0	0	0	0	0	0	0	0	0	0	0	0	0	0	0	0	0	0	0	0	0	0	0	0	0	0	0	0	0	0	0	0	0				1	1	1	9.5	9.5	9.5	12.758
sp|A0A0C4DH38|HV551_HUMAN	sp|A0A0C4DH38|HV551_HUMAN	0	0	0	0	0	0	0	0	0	0	0	0	0	0	0	0	0	0	0	0	0	0	0	0	0	0	0	0	0	0	0	0	0	0	0	0	0	0				3	3	2	37.6	37.6	26.5	12.674
sp|P01825|HV459_HUMAN;sp|P0DP08|HVD82_HUMAN;sp|P0DP06|HVD34_HUMAN;sp|A0A0C4DH41|HV461_HUMAN;sp|P06331|HV434_HUMAN;sp|P01824|HV439_HUMAN;sp|P0DP07|HV431_HUMAN;sp|A0A087WSY4|HV432_HUMAN	sp|P01825|HV459_HUMAN;sp|P0DP08|HVD82_HUMAN;sp|P0DP06|HVD34_HUMAN;sp|A0A0C4DH41|HV461_HUMAN;sp|P06331|HV434_HUMAN;sp|P01824|HV439_HUMAN;sp|P0DP07|HV431_HUMAN;sp|A0A087WSY4|HV432_HUMAN	0	0	0	0	0	0	0	0	0	0	0	0	0	0	0	0	0	0	0	0	0	0	0	0	0	0	0	0	0	0	0	0	0	0	0	0	0	0				2	2	1	21.6	21.6	7.8	12.936
sp|A0A0C4DH43|HV70D_HUMAN	sp|A0A0C4DH43|HV70D_HUMAN	0	0	0	0	0	0	0	0	0	0	0	0	0	0	0	0	0	0	0	0	0	0	0	0	0	0	0	0	0	0	0	0	0	0	0	0	0	0				1	1	1	5.9	5.9	5.9	13.312
sp|A0A0C4DH72|KV106_HUMAN;sp|P04432|KVD39_HUMAN;sp|P01611|KVD12_HUMAN;sp|P01597|KV139_HUMAN;sp|A0A0C4DH73|KV112_HUMAN	sp|A0A0C4DH72|KV106_HUMAN;sp|P04432|KVD39_HUMAN;sp|P01611|KVD12_HUMAN;sp|P01597|KV139_HUMAN;sp|A0A0C4DH73|KV112_HUMAN	0	0	0	0	0	0	0	0	0	0	0	0	0	0	0	0	0	0	0	0	0	0	0	0	0	0	0	0	0	0	0	0	0	0	0	0	0	0				2	1	1	23.9	13.7	13.7	12.697
sp|A0A0J9YX35|HV64D_HUMAN	sp|A0A0J9YX35|HV64D_HUMAN	0	0	0	0	0	0	0	0	0	0	0	0	0	0	0	0	0	0	0	0	0	0	0	0	0	0	0	0	0	0	0	0	0	0	0	0	0	0				1	1	1	9.4	9.4	9.4	12.822
sp|A6NGN9|IGLO5_HUMAN	sp|A6NGN9|IGLO5_HUMAN	0	0	0	0	0	0	0	0	0	0	0	0	0	0	0	0	0	0	0	0	0	0	0	0	0	0	0	0	0	0	0	0	0	0	0	0	0	0				1	1	1	5.1	5.1	5.1	36.794
sp|A6NLU5|VTM2B_HUMAN	sp|A6NLU5|VTM2B_HUMAN	0	0	0	0	0	0	0	0	0	0	0	0	0	0	0	0	0	0	0	0	0	0	0	0	0	0	0	0	0	0	0	0	0	0	0	0	0	0				2	2	2	7.7	7.7	7.7	30.297
sp|A8K2U0|A2ML1_HUMAN	sp|A8K2U0|A2ML1_HUMAN	0	0	0	0	0	0	0	0	0	0	0	0	0	0	0	0	0	0	0	0	0	0	0	0	0	0	0	0	0	0	0	0	0	0	0	0	0	0				1	1	1	1.4	1.4	1.4	161.1
sp|B9A064|IGLL5_HUMAN;sp|P0CG04|IGLC1_HUMAN	sp|B9A064|IGLL5_HUMAN;sp|P0CG04|IGLC1_HUMAN	0	0	0	0	0	0	0	0	0	0	0	0	0	85771336	0	0	0	0	0	0	0	0	0	0	0	0	0	0	0	0	0	0	0	0	0	0	0	0				11	4	4	51.4	20.6	20.6	23.063
sp|Q01628|IFM3_HUMAN;sp|C9JQL5|DSA2D_HUMAN	sp|Q01628|IFM3_HUMAN;sp|C9JQL5|DSA2D_HUMAN	0	0	0	0	0	0	0	0	0	0	0	0	0	0	0	0	0	0	0	0	0	0	0	0	0	0	0	0	0	0	0	0	0	0	0	0	0	0				1	1	1	17.3	17.3	17.3	14.632
sp|O00299|CLIC1_HUMAN	sp|O00299|CLIC1_HUMAN	0	0	0	0	0	0	0	0	0	0	0	0	0	0	0	0	0	0	0	0	0	0	0	0	0	0	0	0	0	0	0	0	0	0	0	0	0	0				2	2	2	16.2	16.2	16.2	26.922
sp|O00339|MATN2_HUMAN	sp|O00339|MATN2_HUMAN	0	0	0	0	0	0	0	0	0	0	0	0	0	0	0	0	0	0	0	0	0	0	0	0	0	0	0	0	0	0	0	0	0	0	0	0	0	0				1	1	1	1.7	1.7	1.7	106.84
sp|O00391|QSOX1_HUMAN	sp|O00391|QSOX1_HUMAN	0	0	0	0	0	0	0	0	0	0	0	0	1.36507e+06	0	0	561633	0	0	0	0	0	0	0	0	0	0	0	0	0	0	0	0	0	0	0	0	0	0				5	5	5	8.7	8.7	8.7	82.577
sp|O00451|GFRA2_HUMAN	sp|O00451|GFRA2_HUMAN	0	0	0	0	0	0	0	0	0	0	0	0	0	0	0	0	0	0	0	0	0	0	0	0	0	0	0	0	0	0	0	0	0	0	0	0	0	0				1	1	1	3.7	3.7	3.7	51.543
sp|O00461|GOLI4_HUMAN	sp|O00461|GOLI4_HUMAN	0	0	0	0	0	0	0	0	0	0	0	0	0	0	0	0	0	0	0	0	0	0	0	0	0	0	0	0	0	0	0	0	0	0	0	0	0	0				3	3	3	6.5	6.5	6.5	81.879
sp|O00462|MANBA_HUMAN	sp|O00462|MANBA_HUMAN	0	0	0	0	0	0	0	0	0	0	0	0	0	0	0	0	0	0	0	0	0	0	0	0	0	0	0	0	0	0	0	0	0	0	0	0	0	0				4	4	4	7.3	7.3	7.3	100.89
sp|O00468|AGRIN_HUMAN	sp|O00468|AGRIN_HUMAN	0	0	0	0	0	0	0	0	0	0	0	0	0	0	0	0	0	0	0	0	0	0	0	0	0	0	0	0	1.15293e+06	0	0	0	0	0	0	0	0	0				3	3	3	1.7	1.7	1.7	217.32
sp|O00533|NCHL1_HUMAN	sp|O00533|NCHL1_HUMAN	0	0	0	0	0	43901668	186746672	74848664	13546667	3.19827e+06	2.11527e+06	265197	0	0	0	0	0	0	0	0	0	0	0	0	0	0	0	0	0	0	0	0	0	0	0	0	0	0				28	28	28	26.1	26.1	26.1	135.07
sp|O00584|RNT2_HUMAN	sp|O00584|RNT2_HUMAN	0	0	0	0	0	0	0	0	0	0	0	0	0	0	0	0	0	0	0	0	0	0	0	0	0	0	0	0	0	0	0	0	0	0	0	0	0	0				2	2	2	13.3	13.3	13.3	29.48
sp|O14498|ISLR_HUMAN	sp|O14498|ISLR_HUMAN	0	0	0	0	0	0	0	0	0	0	0	0	0	0	0	0	1.25943e+06	2152800	1.36686e+06	0	0	0	0	0	0	0	0	0	0	0	0	0	0	0	0	0	0	0				4	4	4	15.9	15.9	15.9	45.997
sp|O14594|NCAN_HUMAN	sp|O14594|NCAN_HUMAN	0	0	0	0	5330800	6694100	5815600	4626700	3.29953e+06	2148400	1349300	939907	787053	0	0	0	0	0	0	0	0	0	0	0	0	0	0	0	0	0	0	0	0	0	0	0	0	0				10	9	9	9.9	9.4	9.4	143.09
sp|O14773|TPP1_HUMAN	sp|O14773|TPP1_HUMAN	0	0	0	0	0	0	0	0	0	0	0	0	0	0	0	0	0	0	1.72103e+06	0	0	0	0	0	0	0	0	0	0	0	0	0	0	0	0	0	0	0				4	4	4	15.6	15.6	15.6	61.247
sp|O14786|NRP1_HUMAN	sp|O14786|NRP1_HUMAN	0	0	0	0	0	0	0	0	0	0	0	0	0	9619367	0	0	0	0	0	0	0	0	0	0	0	0	0	0	0	0	0	0	0	0	0	0	0	0				3	3	3	5.1	5.1	5.1	103.13
sp|O14791|APOL1_HUMAN	sp|O14791|APOL1_HUMAN	0	0	0	0	0	1.55757e+06	2425700	3162100	0	0	0	0	0	0	0	0	0	0	0	0	0	0	0	0	0	0	0	0	0	0	0	0	0	0	0	0	0	0				4	4	4	12.8	12.8	12.8	43.974
sp|O14818|PSA7_HUMAN	sp|O14818|PSA7_HUMAN	0	0	0	0	0	0	0	0	0	0	0	0	0	0	0	0	0	0	0	0	0	0	0	0	0	0	0	0	0	0	0	0	0	0	0	0	0	0				1	1	1	6	6	6	27.887
sp|O14966|RAB7L_HUMAN	sp|O14966|RAB7L_HUMAN	0	0	0	0	0	0	0	0	0	0	0	0	0	0	0	0	0	0	0	0	0	0	0	0	0	0	0	0	0	0	0	0	0	0	0	0	0	0				1	1	1	8.9	8.9	8.9	23.155
sp|O14980|XPO1_HUMAN	sp|O14980|XPO1_HUMAN	0	0	0	0	0	0	0	0	0	0	0	0	0	0	0	0	0	0	0	0	0	0	0	0	0	0	0	0	0	0	0	0	0	0	0	0	0	0				1	1	1	0.9	0.9	0.9	123.38
sp|O15031|PLXB2_HUMAN	sp|O15031|PLXB2_HUMAN	0	0	0	0	0	0	0	0	0	0	0	0	0	0	0	0	0	0	0	0	0	0	0	0	0	0	0	0	0	0	0	0	0	0	0	0	0	0				4	4	4	4.2	4.2	4.2	205.12
sp|O15231|ZN185_HUMAN	sp|O15231|ZN185_HUMAN	0	0	0	0	0	0	0	0	0	0	0	0	0	0	0	0	0	0	0	0	0	0	0	0	0	0	0	0	0	0	0	0	0	0	0	0	0	0				1	1	1	3.3	3.3	3.3	73.525
sp|O15240|VGF_HUMAN	sp|O15240|VGF_HUMAN	0	0	0	0	0	0	0	0	0	0	0	0	0	0	0	0	0	121533336	125316664	46660668	0	0	0	73695664	151016672	181063328	94658664	35784000	46649668	20434666	18206334	15241333	15490000	0	0	0	0	0				16	16	16	34.6	34.6	34.6	67.257
sp|O15335|CHAD_HUMAN	sp|O15335|CHAD_HUMAN	0	0	0	0	0	0	0	0	0	0	0	0	0	0	0	0	0	0	0	0	0	0	0	0	0	0	0	0	0	0	0	0	0	0	0	0	0	0				2	2	2	7.5	7.5	7.5	40.475
sp|O15354|GPR37_HUMAN	sp|O15354|GPR37_HUMAN	0	0	0	0	0	0	0	0	0	0	0	0	0	0	0	0	0	0	0	0	0	0	0	0	0	0	0	0	0	0	0	0	0	0	0	0	0	0				1	1	1	1.6	1.6	1.6	67.113
sp|Q08ET2|SIG14_HUMAN;sp|O15389|SIGL5_HUMAN	sp|Q08ET2|SIG14_HUMAN;sp|O15389|SIGL5_HUMAN	0	0	0	0	0	0	0	0	0	0	0	0	0	0	0	0	0	0	0	0	0	0	0	0	0	0	0	0	0	0	0	0	0	0	0	0	0	0				2	2	2	6.3	6.3	6.3	43.97
sp|O15394|NCAM2_HUMAN	sp|O15394|NCAM2_HUMAN	0	0	0	0	0	0	0	0	1015850	26330666	10753633	549723	57854.7	0	0	0	0	0	0	0	0	0	0	0	0	0	0	0	0	0	0	0	0	0	0	0	0	0				24	24	24	33.9	33.9	33.9	93.045
sp|O43291|SPIT2_HUMAN	sp|O43291|SPIT2_HUMAN	0	0	0	0	0	0	0	0	0	0	0	0	0	0	0	0	0	0	0	0	0	0	0	0	0	0	0	0	0	0	0	0	0	0	0	0	0	0				1	1	1	4.8	4.8	4.8	28.228
sp|O43390|HNRPR_HUMAN	sp|O43390|HNRPR_HUMAN	0	0	0	0	0	0	0	0	0	0	0	0	0	0	0	0	0	0	0	0	0	0	0	0	0	0	0	0	0	0	0	0	0	0	0	0	0	0				2	2	2	4.1	4.1	4.1	70.942
sp|O43424|GRID2_HUMAN	sp|O43424|GRID2_HUMAN	0	0	0	0	0	0	0	0	0	0	0	0	0	0	0	0	0	0	0	0	0	0	0	0	0	0	0	0	0	0	0	0	0	0	0	0	0	0				1	1	1	1.7	1.7	1.7	113.35
sp|O43491|E41L2_HUMAN	sp|O43491|E41L2_HUMAN	0	0	0	0	0	0	0	0	0	0	0	0	0	0	0	0	0	0	0	0	0	0	0	0	0	0	0	0	0	0	0	0	0	0	0	0	0	0				2	2	2	2	2	2	112.59
sp|O43493|TGON2_HUMAN	sp|O43493|TGON2_HUMAN	0	0	0	0	0	0	0	0	218317	569370	837263	623990	479790	993923	1.20299e+06	643107	210040	0	0	367490	0	0	3.06127e+06	0	0	568870	0	0	670230	0	538400	0	0	0	0	0	0	0				11	11	11	24.5	24.5	24.5	45.879
sp|O43505|B4GA1_HUMAN	sp|O43505|B4GA1_HUMAN	0	0	0	0	0	0	0	0	0	0	0	0	0	0	0	1.46668e+06	4.33327e+06	14417333	51616668	116837336	41906668	3.99307e+06	0	0	0	0	0	0	0	0	0	0	0	0	0	0	0	0				23	23	23	63.1	63.1	63.1	47.119
sp|O43508|TNF12_HUMAN	sp|O43508|TNF12_HUMAN	0	0	0	0	0	0	0	0	0	0	0	0	0	0	0	0	0	0	0	0	0	0	0	0	0	0	0	0	0	0	0	0	0	0	0	0	0	0				1	1	1	16.1	16.1	16.1	27.216
sp|O43556|SGCE_HUMAN	sp|O43556|SGCE_HUMAN	0	0	0	0	0	0	0	0	0	0	0	0	0	0	0	0	0	0	0	0	0	0	0	0	0	0	0	0	0	0	0	0	0	0	0	0	0	0				1	1	1	2.3	2.3	2.3	49.85
sp|O43707|ACTN4_HUMAN	sp|O43707|ACTN4_HUMAN	0	0	0	0	0	0	0	0	0	0	0	0	0	0	0	0	0	0	0	0	0	0	0	0	0	0	0	0	0	0	0	0	0	0	0	0	0	0				8	8	5	12	12	7.8	104.85
sp|O43866|CD5L_HUMAN	sp|O43866|CD5L_HUMAN	0	0	0	0	0	0	0	0	0	0	0	0	0	0	0	0	0	0	0	0	0	0	0	0	0	0	0	0	0	0	0	0	0	0	0	0	0	0				3	3	3	15.3	15.3	15.3	38.087
sp|O60234|GMFG_HUMAN	sp|O60234|GMFG_HUMAN	0	0	0	0	0	0	0	0	0	0	0	0	0	0	0	0	0	0	0	0	0	0	0	0	0	0	0	0	0	0	0	0	0	0	0	0	0	0				1	1	1	12.7	12.7	12.7	16.801
sp|O60241|AGRB2_HUMAN	sp|O60241|AGRB2_HUMAN	0	0	0	0	0	0	0	0	0	0	0	0	0	0	0	0	0	0	0	0	0	0	0	0	0	0	0	0	0	0	0	0	0	0	0	0	0	0				2	2	2	1.3	1.3	1.3	172.65
sp|O60245|PCDH7_HUMAN	sp|O60245|PCDH7_HUMAN	0	0	0	0	0	0	0	0	0	0	0	0	0	0	0	0	0	0	0	0	0	0	0	0	0	0	0	0	1423500	429733	0	0	0	0	0	0	0	0				2	2	2	1.5	1.5	1.5	116.07
sp|O60279|SUSD5_HUMAN	sp|O60279|SUSD5_HUMAN	0	0	0	0	0	0	0	0	0	1112290	0	0	0	0	0	0	0	0	0	0	0	0	0	0	0	0	0	0	0	0	0	0	0	0	0	0	0	0				3	3	3	5.2	5.2	5.2	68.02
sp|O60462|NRP2_HUMAN	sp|O60462|NRP2_HUMAN	0	0	0	0	0	0	0	0	0	0	470603	447620	887060	798510	0	0	0	0	0	0	0	0	0	0	0	0	0	0	0	0	0	0	0	0	0	0	0	0				9	9	9	13.6	13.6	13.6	104.83
sp|O60568|PLOD3_HUMAN	sp|O60568|PLOD3_HUMAN	0	0	0	0	0	0	0	0	0	0	0	0	0	0	0	0	0	0	0	0	0	0	0	0	0	0	0	0	0	0	0	0	0	0	0	0	0	0				2	2	2	3.1	3.1	3.1	84.784
sp|Q99880|H2B1L_HUMAN;sp|Q99879|H2B1M_HUMAN;sp|Q99877|H2B1N_HUMAN;sp|Q93079|H2B1H_HUMAN;sp|Q5QNW6|H2B2F_HUMAN;sp|Q16778|H2B2E_HUMAN;sp|P62807|H2B1C_HUMAN;sp|P58876|H2B1D_HUMAN;sp|P57053|H2BFS_HUMAN;sp|P33778|H2B1B_HUMAN;sp|P23527|H2B1O_HUMAN;sp|P06899|H2B1J_HUMAN;sp|O60814|H2B1K_HUMAN;sp|Q96A08|H2B1A_HUMAN;sp|Q8N257|H2B3B_HUMAN;sp|A0A2R8Y619|H2BE1_HUMAN	sp|Q99880|H2B1L_HUMAN;sp|Q99879|H2B1M_HUMAN;sp|Q99877|H2B1N_HUMAN;sp|Q93079|H2B1H_HUMAN;sp|Q5QNW6|H2B2F_HUMAN;sp|Q16778|H2B2E_HUMAN;sp|P62807|H2B1C_HUMAN;sp|P58876|H2B1D_HUMAN;sp|P57053|H2BFS_HUMAN;sp|P33778|H2B1B_HUMAN;sp|P23527|H2B1O_HUMAN;sp|P06899|H2B1J_HUMAN;sp|O60814|H2B1K_HUMAN;sp|Q96A08|H2B1A_HUMAN;sp|Q8N257|H2B3B_HUMAN	0	0	0	0	0	0	0	0	0	0	0	0	0	0	0	0	0	0	0	0	0	0	0	0	0	0	0	0	0	0	0	0	0	0	0	0	0	0				3	3	3	21.4	21.4	21.4	13.952
sp|O60869|EDF1_HUMAN	sp|O60869|EDF1_HUMAN	0	0	0	0	0	0	0	0	0	0	0	0	0	0	0	0	0	0	0	0	0	0	0	0	0	0	0	0	0	0	0	0	0	0	0	0	0	0				1	1	1	8.1	8.1	8.1	16.368
sp|O60888|CUTA_HUMAN	sp|O60888|CUTA_HUMAN	0	0	0	0	0	0	0	0	0	0	0	0	0	0	0	0	0	0	0	0	0	0	0	0	0	0	0	0	0	0	0	0	0	0	0	0	0	0				2	2	2	22.9	22.9	22.9	19.116
sp|O75063|XYLK_HUMAN	sp|O75063|XYLK_HUMAN	0	0	0	0	0	0	0	0	0	0	0	0	0	0	0	0	0	0	0	0	0	0	0	0	0	0	0	0	0	0	0	0	0	0	0	0	0	0				1	1	1	2.4	2.4	2.4	46.432
sp|O75077|ADA23_HUMAN	sp|O75077|ADA23_HUMAN	0	0	0	0	0	0	0	0	0	0	0	0	0	0	0	0	0	0	0	0	0	0	0	0	0	0	0	0	0	0	0	0	0	0	0	0	0	0				1	1	1	2	2	2	91.925
sp|O75144|ICOSL_HUMAN	sp|O75144|ICOSL_HUMAN	0	0	0	0	0	0	0	0	0	0	0	0	0	0	0	0	0	0	0	0	0	0	0	0	0	0	0	0	0	0	0	0	0	0	0	0	0	0				2	2	2	8.6	8.6	8.6	33.348
sp|O75326|SEM7A_HUMAN	sp|O75326|SEM7A_HUMAN	0	0	0	0	0	0	0	0	0	0	0	0	0	0	0	5276600	8983833	2033600	0	1.05552e+06	0	0	0	0	0	0	0	0	0	0	0	0	0	0	0	0	0	0				20	20	20	34.4	34.4	34.4	74.823
sp|O75347|TBCA_HUMAN	sp|O75347|TBCA_HUMAN	0	0	0	0	0	0	0	0	0	0	0	0	0	0	0	0	0	0	0	0	0	0	0	0	0	10270800	24484666	0	0	0	0	0	0	0	0	0	0	0				3	3	3	35.2	35.2	35.2	12.855
sp|O75367|H2AY_HUMAN	sp|O75367|H2AY_HUMAN	0	0	0	0	0	0	0	0	0	0	0	0	0	0	0	0	0	0	0	0	0	0	0	0	0	0	0	0	0	0	0	0	0	0	0	0	0	0				1	1	1	5.9	5.9	5.9	39.617
sp|O75368|SH3L1_HUMAN	sp|O75368|SH3L1_HUMAN	0	0	0	0	0	0	0	0	0	0	0	0	0	0	0	0	0	0	0	0	0	0	0	0	0	0	0	0	3.32547e+06	0	0	0	0	0	0	0	0	0				2	2	2	19.3	19.3	19.3	12.774
sp|O75436|VP26A_HUMAN	sp|O75436|VP26A_HUMAN	0	0	0	0	0	0	0	0	0	0	0	0	0	0	0	0	0	0	0	0	0	0	0	0	0	0	0	0	0	0	0	0	0	0	0	0	0	0				1	1	1	5.5	5.5	5.5	38.169
sp|O75509|TNR21_HUMAN	sp|O75509|TNR21_HUMAN	0	0	0	0	0	0	0	0	0	0	0	0	0	0	0	0	0	0	0	0	0	0	0	0	0	0	0	0	0	0	0	0	0	0	0	0	0	0				2	2	2	4.1	4.1	4.1	71.844
sp|O75752|B3GL1_HUMAN	sp|O75752|B3GL1_HUMAN	0	0	0	0	0	0	0	0	0	0	0	0	0	0	0	0	0	0	0	0	0	0	0	0	0	0	0	0	0	0	0	0	0	0	0	0	0	0				1	1	1	4.2	4.2	4.2	39.511
sp|O75781|PALM_HUMAN	sp|O75781|PALM_HUMAN	0	0	0	0	0	0	0	0	0	0	0	0	0	0	0	0	0	0	0	0	0	0	0	0	0	0	0	0	0	0	0	0	0	0	0	0	0	0				1	1	1	3.6	3.6	3.6	42.075
sp|O75822|EIF3J_HUMAN	sp|O75822|EIF3J_HUMAN	0	0	0	0	0	0	0	0	0	0	0	0	0	0	0	0	0	0	0	0	0	0	0	0	0	0	0	0	0	0	0	0	0	0	0	0	0	0				1	1	1	10.1	10.1	10.1	29.062
sp|O75882|ATRN_HUMAN	sp|O75882|ATRN_HUMAN	0	0	0	0	0	0	0	0	3508900	2690000	1.02202e+06	0	0	0	0	0	0	0	0	0	0	0	0	0	0	0	0	0	0	0	0	0	0	0	0	0	0	0				6	6	6	5.4	5.4	5.4	158.54
sp|O75976|CBPD_HUMAN	sp|O75976|CBPD_HUMAN	0	0	0	0	0	0	0	0	0	0	0	0	0	0	0	0	0	0	0	0	0	0	0	0	0	0	0	0	0	0	0	0	0	0	0	0	0	0				1	1	1	1.5	1.5	1.5	152.93
sp|O76061|STC2_HUMAN	sp|O76061|STC2_HUMAN	0	0	0	0	0	0	0	0	0	0	0	0	0	0	0	0	0	0	0	0	0	0	0	0	0	0	0	0	0	0	0	0	0	0	0	0	0	0				2	2	2	11.6	11.6	11.6	33.248
sp|O76070|SYUG_HUMAN	sp|O76070|SYUG_HUMAN	0	0	0	0	0	0	0	0	0	0	0	0	0	0	0	0	0	0	0	0	0	0	0	0	0	0	0	0	0	0	0	0	0	0	0	0	0	0				1	1	1	12.6	12.6	12.6	13.331
sp|O94772|LY6H_HUMAN	sp|O94772|LY6H_HUMAN	0	0	0	0	0	0	0	0	0	0	0	0	0	0	0	0	0	0	0	0	0	0	0	0	0	0	0	0	0	0	0	0	0	0	0	0	0	0				1	1	1	9.3	9.3	9.3	14.669
sp|O94779|CNTN5_HUMAN	sp|O94779|CNTN5_HUMAN	0	0	0	0	0	0	0	0	0	0	0	0	0	0	0	0	0	0	0	0	0	0	0	0	0	0	0	0	0	0	0	0	0	0	0	0	0	0				1	1	1	1.5	1.5	1.5	120.68
sp|O94856|NFASC_HUMAN	sp|O94856|NFASC_HUMAN	0	0	0	0	0	1.61942e+06	5231500	2.06423e+06	0	1.45736e+06	3.84063e+06	2449600	714523	0	0	0	1.27147e+06	1.28217e+06	0	0	0	0	0	0	0	0	0	0	774733	403333	0	0	0	0	0	0	0	0				20	20	20	19.4	19.4	19.4	150.02
sp|O94910|AGRL1_HUMAN	sp|O94910|AGRL1_HUMAN	0	0	0	0	0	0	0	0	0	0	0	0	0	0	0	0	0	0	0	0	0	0	0	0	0	0	0	0	0	0	0	0	0	0	0	0	0	0				1	1	1	1.4	1.4	1.4	162.71
sp|O94919|ENDD1_HUMAN	sp|O94919|ENDD1_HUMAN	0	0	0	0	0	0	0	0	0	0	0	0	0	0	0	0	0	0	0	0	0	0	46874668	56278668	7.20693e+06	0	0	0	0	0	0	0	0	0	0	0	0	0				7	7	7	18.6	18.6	18.6	55.016
sp|O94985|CSTN1_HUMAN	sp|O94985|CSTN1_HUMAN	0	0	0	0	0	0	0	0	0	0	6.58967e+06	44532668	23646000	7.56103e+06	1.63077e+06	0	0	0	0	0	0	0	0	0	0	0	0	0	0	0	0	0	0	0	0	0	0	0				30	30	30	33.1	33.1	33.1	109.79
sp|O95185|UNC5C_HUMAN	sp|O95185|UNC5C_HUMAN	0	0	0	0	0	0	0	0	0	0	0	0	0	0	0	0	0	0	0	0	0	0	0	0	0	0	0	0	0	0	0	0	0	0	0	0	0	0				1	1	1	1.1	1.1	1.1	103.14
sp|O95196|CSPG5_HUMAN	sp|O95196|CSPG5_HUMAN	0	0	0	0	0	0	0	0	0	0	0	0	0	0	0	0	0	0	0	0	0	0	0	0	0	0	0	0	0	0	0	0	0	0	0	0	0	0				1	1	1	2.3	2.3	2.3	60.016
sp|O95428|PPN_HUMAN	sp|O95428|PPN_HUMAN	0	0	0	0	0	0	0	0	0	0	0	0	0	0	0	0	0	0	0	0	0	0	0	0	0	0	0	0	0	0	0	432903	138603	0	0	0	0	0				1	1	1	1.6	1.6	1.6	137.7
sp|O95502|NPTXR_HUMAN	sp|O95502|NPTXR_HUMAN	0	0	0	0	0	0	0	15725667	17617000	7.15373e+06	0	0	0	0	0	1.53627e+06	0	0	0	3.48283e+06	2650700	0	0	4.45633e+06	34561000	12911967	0	0	2.27107e+06	0	0	3.44067e+06	2.04107e+06	0	0	0	0	0				14	14	14	32.8	32.8	32.8	52.846
sp|O95865|DDAH2_HUMAN	sp|O95865|DDAH2_HUMAN	0	0	0	0	0	0	0	0	0	0	0	0	0	0	0	0	0	0	0	0	0	0	0	0	0	0	0	0	0	0	0	0	0	0	0	0	0	0				1	1	1	7.4	7.4	7.4	29.644
sp|P00338|LDHA_HUMAN	sp|P00338|LDHA_HUMAN	0	0	0	0	0	0	0	0	0	0	0	0	0	0	0	0	0	0	0	0	0	0	0	0	0	0	0	0	0	0	0	0	0	0	0	0	0	0				2	2	2	7.8	7.8	7.8	36.688
sp|P00352|AL1A1_HUMAN	sp|P00352|AL1A1_HUMAN	0	0	0	0	0	0	0	0	0	0	0	0	0	0	0	0	0	0	0	0	0	0	0	0	0	0	0	0	0	0	0	0	0	0	0	0	0	0				1	1	1	3.2	3.2	3.2	54.861
sp|P00441|SODC_HUMAN	sp|P00441|SODC_HUMAN	0	0	0	0	0	0	0	0	0	0	0	0	0	0	0	0	0	0	0	0	0	0	0	0	0	0	0	0	0	0	0	0	0	0	0	0	0	0				2	2	2	16.9	16.9	16.9	15.936
sp|P00450|CERU_HUMAN;CON__ENSEMBL:ENSBTAP00000031900	sp|P00450|CERU_HUMAN	0	0	0	0	0	363523	483387	768937	783390	2319600	100702000	93463000	26179334	7.81543e+06	10932667	6564500	780840	0	152450	369083	261443	0	0	0	0	0	0	0	0	0	0	0	0	0	0	0	0	0				55	55	55	49.9	49.9	49.9	122.2
sp|P00533|EGFR_HUMAN	sp|P00533|EGFR_HUMAN	0	0	0	0	0	0	0	0	0	0	0	0	0	0	0	0	0	0	0	0	0	0	0	0	0	0	0	0	0	0	0	0	0	0	0	0	0	0				1	1	1	1.6	1.6	1.6	134.28
sp|P00734|THRB_HUMAN;CON__P00735	sp|P00734|THRB_HUMAN	0	0	0	0	0	0	0	0	0	0	0	0	0	0	8702267	165236672	82634336	4652000	557170	370349	2348300	0	0	0	4.85667e+06	0	0	0	0	248480	0	198653	217090	0	0	0	0	0				28	28	28	49.8	49.8	49.8	70.036
sp|P00736|C1R_HUMAN	sp|P00736|C1R_HUMAN	0	0	0	0	0	1.58625e+06	1.16632e+06	0	861567	5.94933e+06	10695100	7371600	3.88257e+06	559610	742180	0	0	0	0	0	0	0	0	0	0	0	0	0	0	0	0	0	0	0	0	0	0	0				23	23	22	39.6	39.6	38.3	80.118
sp|P00738|HPT_HUMAN	sp|P00738|HPT_HUMAN	0	0	65094668	266026672	450893344	568390016	380263328	226550000	133030000	573976704	472273344	184183328	36571000	12153333	11365300	7.39533e+06	1.80413e+06	0	0	434490	0	0	0	0	0	0	0	0	0	0	0	0	0	0	0	0	0	0				34	34	17	65.3	65.3	42.1	45.205
sp|P00739|HPTR_HUMAN	sp|P00739|HPTR_HUMAN	0	0	0	0	0	0	0	0	0	0	0	0	0	0	0	0	0	0	0	0	0	0	0	0	0	0	0	0	0	0	0	0	0	0	0	0	0	0				19	2	2	33	6	6	39.029
sp|P00740|FA9_HUMAN	sp|P00740|FA9_HUMAN	0	0	0	0	0	0	0	0	0	0	0	0	0	0	0	0	1041880	0	0	0	0	0	0	0	0	0	0	0	0	0	0	0	0	0	0	0	0	0				4	4	4	15.2	15.2	15.2	51.778
sp|P00742|FA10_HUMAN	sp|P00742|FA10_HUMAN	0	0	0	0	0	0	0	0	0	0	0	0	0	6038700	4.45607e+06	994533	0	0	0	0	0	0	0	0	0	0	0	0	0	0	0	0	0	0	0	0	0	0				4	4	4	12.9	12.9	12.9	54.731
sp|P00747|PLMN_HUMAN;CON__P06868;sp|Q15195|PLGA_HUMAN;sp|Q02325|PLGB_HUMAN	sp|P00747|PLMN_HUMAN	0	0	0	0	0	0	0	0	0	0	0	0	0	0	0	0	29549666	55704332	38965000	10372733	4.06683e+06	0	0	0	0	0	0	0	0	172987	0	0	0	0	0	0	0	0				46	46	46	57.7	57.7	57.7	90.568
sp|P00748|FA12_HUMAN	sp|P00748|FA12_HUMAN	0	0	0	0	0	0	0	0	0	0	0	0	0	0	0	5.26937e+06	11771433	1.75357e+06	721380	0	0	0	0	0	0	0	0	0	0	0	0	0	0	0	0	0	0	0				12	12	12	31.5	31.5	31.5	67.791
sp|P00751|CFAB_HUMAN	sp|P00751|CFAB_HUMAN	0	0	0	0	0	0	0	0	0	36560	181644	79487.3	652053	42094000	107221336	172793328	42070668	3.85213e+06	42547000	86873664	38885332	9232700	2.30286e+06	1.2075e+06	0	231107	0	0	0	0	0	0	54346.7	0	0	0	0	0				39	39	39	46.5	46.5	46.5	85.532
sp|P00915|CAH1_HUMAN	sp|P00915|CAH1_HUMAN	0	0	0	0	0	0	0	0	0	0	0	0	0	0	0	0	0	0	0	0	0	0	0	0	7699500	75092664	30560334	0	0	0	0	0	0	0	0	0	0	0				7	7	7	30.3	30.3	30.3	28.87
sp|P00918|CAH2_HUMAN	sp|P00918|CAH2_HUMAN	0	0	0	0	0	0	0	0	0	0	0	0	0	0	0	0	0	0	0	0	0	0	0	0	0	24750334	20428334	0	0	0	0	0	0	1.30977e+06	0	0	0	0				7	7	7	28.5	28.5	28.5	29.246
sp|P00995|ISK1_HUMAN	sp|P00995|ISK1_HUMAN	0	0	0	0	0	0	0	0	0	0	0	0	0	0	0	0	0	0	0	0	0	0	0	0	0	0	0	0	0	0	0	7.68167e+06	9390333	0	0	0	0	0				2	2	2	40.5	40.5	40.5	8.5067
sp|P01008|ANT3_HUMAN	sp|P01008|ANT3_HUMAN	0	0	0	0	0	0	0	0	0	0	0	0	0	0	0	0	692650	73398000	230196672	81436336	8.29853e+06	6.25447e+06	5.51577e+06	4.47883e+06	3.19103e+06	0	0	0	15152667	11273700	7.45717e+06	5.51803e+06	7.36253e+06	9401400	12734700	11159333	8.21143e+06	2.33693e+06				35	35	28	60.8	60.8	55	52.602
sp|P01009|A1AT_HUMAN	sp|P01009|A1AT_HUMAN	0	0	642264	670580	624010	1.16823e+06	1.33657e+06	1676900	1.60708e+06	2117300	2.21807e+06	1.99912e+06	827810	494023	1.64426e+06	5.28343e+06	14450333	142450000	280700000	133603336	40734332	29230334	17266134	7.44183e+06	4.81323e+06	4.35133e+06	5.03487e+06	6.14527e+06	3.83373e+06	2.59407e+06	2.63367e+06	1.10162e+06	823220	882593	1973900	760100	739633	1682800				41	41	41	69.6	69.6	69.6	46.736
sp|P01011|AACT_HUMAN	sp|P01011|AACT_HUMAN	0	0	0	0	0	1448040	2110730	1453050	1547300	1.29263e+06	2369900	1.65773e+06	343010	715807	6499000	524596672	700733312	245800000	72076336	25393000	23413000	26896000	23826666	12851167	9803867	9861967	12955000	22617334	16046233	17462666	14757367	5887400	5.78937e+06	5675000	8.32533e+06	9639267	8873667	11736000				33	33	33	52.5	52.5	52.5	47.65
sp|P01019|ANGT_HUMAN	sp|P01019|ANGT_HUMAN	0	0	0	0	0	1.60607e+06	2451800	2.54673e+06	2849400	4628200	3.71197e+06	2.52133e+06	1.39518e+06	4.10223e+06	3.50463e+06	9972267	76673664	153953328	332543328	274296672	76918000	14329667	7565400	5730800	3535400	0	0	0	844013	0	0	0	0	0	0	0	0	0				23	23	23	58.4	58.4	58.4	53.154
sp|P01023|A2MG_HUMAN;CON__ENSEMBL:ENSBTAP00000024146	sp|P01023|A2MG_HUMAN	0	0	906380	150323328	219223328	62659668	18331666	5.09587e+06	1.62043e+06	1.66617e+06	3.03477e+06	333403	0	0	0	0	0	0	0	0	0	0	0	0	0	0	0	0	0	0	0	0	0	0	0	0	0	0				50	50	46	41.9	41.9	39.1	163.29
sp|P01024|CO3_HUMAN	sp|P01024|CO3_HUMAN	0	0	3.00373e+06	4985100	4.56867e+06	4935100	4.36483e+06	4.32627e+06	5.89203e+06	104626664	178520000	427970016	150336672	33301000	9046633	3081500	621890	172850	410123	2.23332e+06	6.81067e+06	3.08157e+06	965443	1162800	2191700	438153	0	0	708680	150613	11335	12489.3	0	0	0	0	0	0				133	133	123	73.5	73.5	71.7	187.15
sp|P01031|CO5_HUMAN;CON__Q1A7A4	sp|P01031|CO5_HUMAN	0	0	0	216500	406103	685050	394513	266983	75571	203001	6.18193e+06	12836333	2.25093e+06	194043	0	0	0	0	0	0	0	0	0	0	0	0	0	0	0	0	0	0	0	0	0	0	0	0				30	30	30	22.1	22.1	22.1	188.3
sp|P01033|TIMP1_HUMAN	sp|P01033|TIMP1_HUMAN	0	0	0	0	0	0	0	0	0	0	0	0	0	0	0	0	0	0	0	0	0	0	0	209918672	139964672	0	0	0	0	0	0	0	0	0	0	0	0	0				5	5	5	34.3	34.3	34.3	23.171
sp|P01034|CYTC_HUMAN	sp|P01034|CYTC_HUMAN	0	0	0	0	0	0	0	0	0	0	0	0	0	0	0	0	0	0	0	0	0	0	0	20234334	7.85347e+06	14147267	0	0	5195100	16439800	31925666	794470016	2506899968	29969332224	6548233216	14135000	0	5.34967e+06				5	5	5	30.8	30.8	30.8	15.799
sp|P01040|CYTA_HUMAN	sp|P01040|CYTA_HUMAN	0	0	0	0	0	0	0	0	0	0	0	0	0	0	0	0	0	0	0	0	0	0	0	0	0	0	0	0	6902000	5.78067e+06	0	0	0	0	0	0	0	0				2	2	2	25.5	25.5	25.5	11.006
sp|P01042|KNG1_HUMAN	sp|P01042|KNG1_HUMAN	0	0	0	0	0	0	0	583003	1.6467e+06	5.54613e+06	6095300	2.89683e+06	2.04957e+06	3.82077e+06	9244500	119331664	183960000	40264332	7319500	3308800	1.20872e+06	0	0	559913	1.27117e+06	0	0	0	0	0	0	0	0	0	0	0	0	0				27	27	27	40.1	40.1	40.1	71.957
sp|P01127|PDGFB_HUMAN	sp|P01127|PDGFB_HUMAN	0	0	0	0	0	0	0	0	0	0	0	0	0	0	0	0	0	0	0	0	0	0	0	0	0	0	0	0	641900	0	0	0	0	0	0	0	0	0				2	2	2	7.9	7.9	7.9	27.283
sp|P01185|NEU2_HUMAN	sp|P01185|NEU2_HUMAN	0	0	0	0	0	0	0	0	0	0	0	0	0	0	0	0	0	0	0	0	0	0	0	0	0	0	0	0	0	0	0	0	0	0	0	0	0	0				1	1	1	11.6	11.6	11.6	17.325
sp|P01189|COLI_HUMAN	sp|P01189|COLI_HUMAN	0	0	0	0	0	0	0	0	0	0	0	0	0	0	0	0	0	0	0	0	0	0	0	0	0	0	0	0	0	0	0	0	0	0	0	0	0	0				1	1	1	7.5	7.5	7.5	29.424
sp|P01210|PENK_HUMAN	sp|P01210|PENK_HUMAN	0	0	0	0	0	0	0	0	0	0	0	0	0	0	0	0	0	0	0	0	0	0	0	0	0	0	0	0	0	0	0	0	0	0	0	0	0	0				3	3	3	10.1	10.1	10.1	30.787
sp|P01303|NPY_HUMAN	sp|P01303|NPY_HUMAN	0	0	0	0	0	0	0	0	0	0	0	0	0	0	0	0	0	0	0	0	0	0	0	0	0	0	0	0	0	0	0	0	0	0	0	0	0	0				2	2	2	20.6	20.6	20.6	10.851
sp|P01344|IGF2_HUMAN	sp|P01344|IGF2_HUMAN	0	0	0	0	0	0	0	0	0	0	0	0	0	0	0	0	0	0	0	7274600	0	0	0	0	0	0	0	0	0	0	0	0	0	0	0	0	0	0				5	5	5	23.3	23.3	23.3	20.14
sp|P01591|IGJ_HUMAN	sp|P01591|IGJ_HUMAN	0	0	0	0	0	0	0	0	0	0	0	0	0	0	0	0	0	0	0	0	0	0	0	0	0	0	0	0	0	0	0	0	0	0	0	0	0	0				3	3	3	22.6	22.6	22.6	18.098
sp|P01594|KV133_HUMAN;sp|P01593|KVD33_HUMAN	sp|P01594|KV133_HUMAN;sp|P01593|KVD33_HUMAN	0	0	0	0	0	0	0	0	0	0	0	0	0	0	0	0	0	0	0	0	0	0	0	0	0	0	0	0	0	0	0	0	0	0	0	0	0	0				1	1	1	13.7	13.7	13.7	12.848
sp|P01599|KV117_HUMAN	sp|P01599|KV117_HUMAN	0	0	0	0	0	0	0	0	0	0	0	0	0	0	0	0	0	0	0	0	0	0	0	0	0	0	0	0	0	0	0	0	0	0	0	0	0	0				2	2	1	23.1	23.1	12.8	12.778
sp|P01602|KV105_HUMAN	sp|P01602|KV105_HUMAN	0	0	0	0	0	0	0	0	0	0	0	0	0	0	0	0	0	0	0	0	0	0	0	0	0	0	0	0	0	0	0	0	0	0	0	0	0	0				1	1	1	9.4	9.4	9.4	12.781
sp|P01699|LV144_HUMAN	sp|P01699|LV144_HUMAN	0	0	0	0	0	0	0	0	0	0	0	0	0	0	0	0	0	0	0	0	0	0	0	0	0	0	0	0	0	0	0	0	0	0	0	0	0	0				1	1	1	24.8	24.8	24.8	12.201
sp|P01700|LV147_HUMAN	sp|P01700|LV147_HUMAN	0	0	0	0	0	0	0	0	0	0	0	0	0	0	0	0	0	0	0	0	0	0	0	0	0	0	0	0	0	0	0	0	0	0	0	0	0	0				1	1	1	11.1	11.1	11.1	12.283
sp|P01703|LV140_HUMAN	sp|P01703|LV140_HUMAN	0	0	0	0	0	0	0	0	0	0	0	0	0	0	0	0	0	0	0	0	0	0	0	0	0	0	0	0	0	0	0	0	0	0	0	0	0	0				1	1	1	25.4	25.4	25.4	12.301
sp|P01714|LV319_HUMAN	sp|P01714|LV319_HUMAN	0	0	0	0	0	0	0	0	0	0	0	0	0	0	0	0	0	0	0	0	0	0	0	0	0	0	0	0	0	0	0	0	0	0	0	0	0	0				1	1	1	8	8	8	12.042
sp|P01721|LV657_HUMAN	sp|P01721|LV657_HUMAN	0	0	0	0	0	0	0	0	0	0	0	0	0	0	0	0	0	0	0	0	0	0	0	0	0	0	0	0	0	0	0	0	0	0	0	0	0	0				1	1	1	17.1	17.1	17.1	12.566
sp|P01743|HV146_HUMAN;sp|P0DP01|HV108_HUMAN;sp|P01742|HV169_HUMAN	sp|P01743|HV146_HUMAN;sp|P0DP01|HV108_HUMAN;sp|P01742|HV169_HUMAN	0	0	0	0	0	0	0	0	0	0	0	0	0	0	0	0	0	0	0	0	0	0	0	0	0	0	0	0	0	0	0	0	0	0	0	0	0	0				2	1	1	22.2	12.8	12.8	12.933
sp|P01766|HV313_HUMAN	sp|P01766|HV313_HUMAN	0	0	0	0	0	0	0	0	0	0	0	0	0	0	0	0	0	0	0	0	0	0	0	0	0	0	0	0	0	0	0	0	0	0	0	0	0	0				2	1	1	19	9.5	9.5	12.506
sp|P01768|HV330_HUMAN;sp|P0DP03|HVC05_HUMAN;sp|P01764|HV323_HUMAN	sp|P01768|HV330_HUMAN;sp|P0DP03|HVC05_HUMAN;sp|P01764|HV323_HUMAN	0	0	0	0	0	0	0	0	0	0	0	0	0	0	0	0	0	0	0	0	0	0	0	0	0	0	0	0	0	0	0	0	0	0	0	0	0	0				3	2	1	24.8	15.4	9.4	12.947
sp|P01780|HV307_HUMAN;sp|P01763|HV348_HUMAN;sp|P01762|HV311_HUMAN;sp|A0A0B4J1V1|HV321_HUMAN;sp|A0A0B4J1X8|HV343_HUMAN	sp|P01780|HV307_HUMAN;sp|P01763|HV348_HUMAN;sp|P01762|HV311_HUMAN;sp|A0A0B4J1V1|HV321_HUMAN	0	0	0	0	0	0	0	0	0	0	0	0	0	0	0	0	0	0	0	0	0	0	0	0	0	0	0	0	0	0	0	0	0	0	0	0	0	0				4	3	2	37.6	28.2	18.8	12.943
sp|P0DP04|HV43D_HUMAN;sp|P01782|HV309_HUMAN	sp|P0DP04|HV43D_HUMAN;sp|P01782|HV309_HUMAN	0	0	0	0	0	0	0	0	0	0	0	0	0	0	0	0	0	0	0	0	0	0	0	0	0	0	0	0	0	0	0	0	0	0	0	0	0	0				2	1	1	18.6	9.3	9.3	13.017
sp|P01833|PIGR_HUMAN	sp|P01833|PIGR_HUMAN	0	0	0	0	0	0	0	0	0	0	0	0	0	0	0	0	0	0	0	0	0	0	0	0	0	0	0	0	0	0	0	0	0	0	0	0	0	0				4	4	4	8.8	8.8	8.8	83.283
sp|P01834|IGKC_HUMAN	sp|P01834|IGKC_HUMAN	0	0	0	33359000	0	28061666	18250334	24004334	72908664	139726672	133871000	290089984	782876672	903800000	345010016	140326672	43864000	15641333	12731667	16620000	26401334	51399332	94178336	89651000	63874332	71655000	89932336	69054336	39573668	38015332	27477466	23177334	28987666	34832332	28240666	8460333	2308400	0				15	15	15	93.5	93.5	93.5	11.765
sp|P01854|IGHE_HUMAN	sp|P01854|IGHE_HUMAN	0	0	0	0	0	0	0	0	0	0	0	0	0	0	0	0	0	0	0	0	0	0	0	0	0	0	0	0	0	0	0	0	0	0	0	0	0	0				1	1	1	3.3	3.3	3.3	47.019
sp|P01857|IGHG1_HUMAN	sp|P01857|IGHG1_HUMAN	0	0	0	0	0	2680500	4.01517e+06	5.43547e+06	8695233	29098000	148673328	818600000	1530400000	1632600064	472900000	283263328	119386664	33526334	33347334	39366000	27287666	19882000	17985000	19230334	25069334	18880000	17203000	5.43847e+06	3738200	1920600	1.14316e+06	1589450	1139430	1761500	246213	2.37393e+06	1217500	787100				22	22	11	62.1	62.1	37.9	36.105
sp|P01859|IGHG2_HUMAN	sp|P01859|IGHG2_HUMAN	0	0	0	0	0	0	0	0	0	0	0	9727633	117273336	104470664	25031000	10276167	3.06837e+06	3.20523e+06	2.70337e+06	0	0	0	0	0	0	0	0	0	16563333	18531000	18223666	0	14836333	17040334	0	0	0	0				16	9	9	60.1	35	35	35.9
sp|P01860|IGHG3_HUMAN	sp|P01860|IGHG3_HUMAN	0	0	0	0	0	0	0	0	0	68980664	74859336	38670000	20019334	9580933	0	0	0	0	0	0	0	0	0	0	0	0	0	0	0	0	0	0	0	0	0	0	0	0				16	6	5	45.6	25.5	21.2	41.287
sp|P01861|IGHG4_HUMAN;CON__ENSEMBL:ENSBTAP00000024466;CON__ENSEMBL:ENSBTAP00000024462	sp|P01861|IGHG4_HUMAN	0	0	0	0	0	0	0	0	0	3.83537e+06	38252332	171110000	315103360	137655328	23839666	18835334	13825000	0	0	1.74027e+06	0	0	0	0	0	0	0	0	0	0	0	0	0	0	0	744167	0	0				17	11	9	57.2	41.9	33.9	35.94
sp|P01871|IGHM_HUMAN	sp|P01871|IGHM_HUMAN	0	0	410076672	324710016	70325336	20665000	0	0	11692000	4.82613e+06	0	0	0	2724000	0	0	0	0	0	0	0	0	0	0	2197600	0	0	0	7.10997e+06	8816000	5.48333e+06	0	2.79027e+06	2.38723e+06	0	3430000	0	17365666				11	11	11	22.3	22.3	22.3	49.439
sp|P01876|IGHA1_HUMAN	sp|P01876|IGHA1_HUMAN	0	0	0	26002666	78493664	127223000	56707668	98451000	663746688	1028820032	324656672	58063668	7899600	8444600	10497033	7573200	1.34843e+06	0	0	0	0	0	0	0	0	0	0	0	71450	26093	65460	188003	41793.3	0	66016.7	0	0	0				17	17	9	55	55	38.5	37.654
sp|P01877|IGHA2_HUMAN	sp|P01877|IGHA2_HUMAN	0	0	0	0	0	0	0	0	0	0	0	0	0	0	0	0	0	0	0	0	0	0	0	0	0	0	0	0	0	0	0	0	0	0	0	0	0	0				11	3	3	40.3	20.3	20.3	36.591
sp|P01880|IGHD_HUMAN	sp|P01880|IGHD_HUMAN	0	0	0	0	0	0	0	0	0	8415900	4.45007e+06	0	0	0	0	0	0	0	0	0	0	0	0	0	0	0	0	0	0	0	0	0	0	0	0	0	0	0				4	4	4	14.1	14.1	14.1	42.352
sp|P02042|HBD_HUMAN;CON__Q3SX09;CON__P02070;sp|P02100|HBE_HUMAN	sp|P02042|HBD_HUMAN	0	0	0	0	0	17266666	10607133	7.09707e+06	0	30804666	18359666	0	0	0	0	0	0	0	0	0	0	0	0	0	0	0	0	0	0	0	0	0	0	0	0	0	0	0				10	4	4	74.1	36.1	36.1	16.055
sp|P02452|CO1A1_HUMAN;CON__Q862S4	sp|P02452|CO1A1_HUMAN	0	29360334	7.50223e+06	0	0	0	0	0	0	0	0	0	0	0	0	5357300	2.75143e+06	0	0	0	0	0	0	0	0	0	0	0	0	0	0	0	0	0	0	0	0	0				12	12	12	14.9	14.9	14.9	138.94
sp|P02545|LMNA_HUMAN	sp|P02545|LMNA_HUMAN	0	0	0	0	0	0	0	0	0	0	0	0	0	0	0	0	0	0	0	0	0	0	0	0	0	0	0	0	0	0	0	0	0	0	0	0	0	0				2	2	2	3.9	3.9	3.9	74.139
sp|P02647|APOA1_HUMAN;CON__P15497	sp|P02647|APOA1_HUMAN	0	0	2.28e+06	7821000	23102334	58755332	87093664	128403336	152870000	172840000	148536672	128960000	145516672	202633328	178530000	174860000	117433336	43764668	45194000	52971000	78903000	56867000	58437332	84292336	60525668	51869332	49609668	52933668	40432668	42146668	29152334	20062866	29095000	45280000	25150666	4915600	4.06453e+06	3.27487e+06				36	36	36	78.7	78.7	78.7	30.777
sp|P02649|APOE_HUMAN;CON__Q03247	sp|P02649|APOE_HUMAN	0	17510600	56743000	163816672	317710016	517623328	655256640	713440000	458386688	168400000	74777664	40766668	24687666	29385666	30283000	20804666	6.74317e+06	3.99477e+06	5497100	10976667	22820334	28551666	30625000	40756000	38977668	30747000	37455668	39335000	35786668	43270332	39074332	27613000	35462000	43744332	35104668	11775333	20414334	18359100				31	31	31	79.5	79.5	79.5	36.154
sp|P02652|APOA2_HUMAN	sp|P02652|APOA2_HUMAN	0	0	0	0	9575367	19071000	38541000	67206000	99872336	78424664	58998668	52946668	66037332	98692000	114533336	78897000	16262000	15565300	5095600	8627100	18610000	24626000	22019666	25652334	20111000	18685666	23838334	36786000	29994334	32219666	20813366	16044000	24159334	20449434	16646667	3.12823e+06	2955300	4031100				10	10	10	69	69	69	11.175
sp|P02654|APOC1_HUMAN	sp|P02654|APOC1_HUMAN	0	0	0	0	0	0	0	0	0	0	0	0	0	0	0	0	0	0	0	0	0	0	0	0	0	0	0	0	0	0	0	0	0	0	0	0	0	0				3	3	3	34.9	34.9	34.9	9.3318
sp|P02655|APOC2_HUMAN	sp|P02655|APOC2_HUMAN	0	0	0	0	0	0	0	0	0	0	0	0	0	0	0	0	0	0	0	0	0	0	0	0	0	0	0	0	0	0	0	0	0	0	0	0	0	0				1	1	1	23.8	23.8	23.8	11.284
sp|P02656|APOC3_HUMAN	sp|P02656|APOC3_HUMAN	0	0	0	0	0	0	0	0	0	0	0	0	0	0	0	0	0	0	0	0	0	0	0	0	0	0	0	0	0	0	0	0	1.74147e+06	1.95597e+06	0	0	0	0				1	1	1	16.2	16.2	16.2	10.852
sp|P02671|FIBA_HUMAN	sp|P02671|FIBA_HUMAN	83173664	96027336	59466332	61127332	43352000	19045666	6053400	3.98423e+06	2.23463e+06	1438700	723307	388467	415703	0	4243800	6.68897e+06	4456000	4.27223e+06	6.95993e+06	21801000	47388000	60505668	61756668	73182336	72748336	121534000	225916656	377809984	306596672	213830000	207993328	97229664	37152668	21070334	17226966	12638667	177857	0				30	30	30	37.1	37.1	37.1	94.972
sp|P02675|FIBB_HUMAN;CON__P02676	sp|P02675|FIBB_HUMAN	128809000	163176000	120802336	90635336	76257664	30007666	13756333	8925233	5.48393e+06	1550360	0	0	0	473443	4.22273e+06	7291300	909233	0	0	0	0	0	0	0	0	0	0	0	0	0	0	0	0	0	0	0	0	0				23	23	23	53.2	53.2	53.2	55.928
sp|P02679|FIBG_HUMAN	sp|P02679|FIBG_HUMAN	51327668	112985664	64935668	47566000	35066332	13573000	7.66903e+06	5744000	2798300	1509000	0	218073	0	0	2.58853e+06	5.32683e+06	968083	0	0	0	0	0	0	0	0	0	0	0	0	0	0	11639033	14190200	0	0	0	0	0				12	12	12	34.4	34.4	34.4	51.511
sp|P02741|CRP_HUMAN	sp|P02741|CRP_HUMAN	0	0	0	0	0	0	0	0	0	0	0	0	0	0	0	1.54582e+06	0	0	0	0	0	0	0	0	0	0	0	0	0	0	0	0	0	0	0	0	0	0				4	4	4	20.5	20.5	20.5	25.038
sp|P02745|C1QA_HUMAN	sp|P02745|C1QA_HUMAN	0	0	0	0	0	0	0	0	0	0	0	0	0	0	0	0	0	0	0	0	0	0	0	0	0	0	0	0	0	0	0	0	0	0	0	0	0	0				2	2	2	9.4	9.4	9.4	26.016
sp|P02746|C1QB_HUMAN	sp|P02746|C1QB_HUMAN	0	0	0	0	0	0	0	0	0	0	0	0	12582000	0	0	0	0	0	0	0	0	0	0	0	0	0	0	0	0	0	0	0	0	0	0	0	0	0				5	5	5	25.7	25.7	25.7	26.721
sp|P02747|C1QC_HUMAN	sp|P02747|C1QC_HUMAN	0	0	0	0	0	0	0	0	0	0	0	3049300	14996533	21112666	0	0	0	0	0	0	0	0	0	0	0	0	0	0	0	0	0	0	0	0	0	0	0	0				5	5	5	25.3	25.3	25.3	25.773
sp|P02748|CO9_HUMAN;CON__Q3MHN2	sp|P02748|CO9_HUMAN	0	0	395930	867590	866513	1579200	1.60568e+06	503437	404497	172885	81486.3	55079.7	0	0	0	1.3805e+06	31473000	27578334	4.09813e+06	776270	690357	562137	0	0	0	0	0	0	0	0	0	0	0	0	0	0	0	0				27	27	27	51	51	51	63.173
sp|P02749|APOH_HUMAN;CON__P17690	sp|P02749|APOH_HUMAN	0	0	0	0	0	0	0	0	0	0	0	0	0	0	0	4.61443e+06	26815334	45118332	130670000	229250000	83177000	31723000	18026000	21311334	17690666	9224467	0	0	0	0	0	0	0	1.51393e+06	0	0	0	0				18	18	18	52.8	52.8	52.8	38.298
sp|P02750|A2GL_HUMAN	sp|P02750|A2GL_HUMAN	0	0	0	0	0	0	0	0	0	0	0	0	0	0	0	0	0	1.10364e+06	5.74977e+06	2.52773e+06	0	0	0	0	0	0	0	0	0	0	0	0	0	0	0	0	0	0				11	11	11	39.2	39.2	39.2	38.177
sp|P02751|FINC_HUMAN	sp|P02751|FINC_HUMAN	0	0	15530667	50447332	67878336	29483000	12862333	8094000	2.60113e+06	1.57723e+06	775533	117575	0	0	0	213083	0	0	0	0	390330	0	0	1842700	0	0	0	0	0	0	0	0	0	0	0	0	0	0				29	29	29	14.3	14.3	14.3	272.32
sp|P02753|RET4_HUMAN	sp|P02753|RET4_HUMAN	0	0	0	0	0	0	0	0	0	0	0	0	0	0	0	0	0	0	0	0	0	0	0	0	0	0	8541000	0	32970334	28174000	2.38807e+06	0	0	0	0	0	0	0				4	4	4	21.4	21.4	21.4	23.01
sp|P02760|AMBP_HUMAN;CON__P00978	sp|P02760|AMBP_HUMAN	0	0	0	0	0	0	0	6.48223e+06	7.57163e+06	2.31043e+06	5.67655e+06	3.40511e+06	0	4.31427e+06	0	0	0	0	0	0	33150334	131243336	53908332	20597666	12029000	0	0	0	0	0	0	0	0	0	0	0	0	0				12	12	12	42.6	42.6	42.6	38.999
sp|P02763|A1AG1_HUMAN	sp|P02763|A1AG1_HUMAN	0	0	0	0	0	0	0	0	0	0	0	0	0	0	0	0	0	0	1855300	2.82947e+06	0	0	0	0	0	0	0	0	0	0	0	0	0	0	0	0	0	0				6	6	5	32.3	32.3	28.4	23.511
sp|P02765|FETUA_HUMAN;CON__P12763	sp|P02765|FETUA_HUMAN	0	0	0	0	0	0	0	0	0	0	313640	0	0	0	0	30954000	258886656	135386672	26871000	4.93687e+06	4.12683e+06	3.66503e+06	2.88857e+06	0	812233	0	0	0	0	0	325500	0	0	455940	0	0	0	0				27	27	27	56.9	56.9	56.9	39.34
sp|P02766|TTHY_HUMAN	sp|P02766|TTHY_HUMAN	0	0	0	0	0	0	0	0	0	0	0	0	3751900	7.50627e+06	6965000	7.43683e+06	1945800	66342668	1504800000	2417666560	2083133312	742756672	381873344	266286672	177616672	145456672	151756992	275003328	304416672	447109984	177786672	56182332	119098664	156806672	251398672	119672664	110116000	216562336				14	14	14	72.1	72.1	72.1	15.887
sp|P02774|VTDB_HUMAN;CON__Q3MHN5;CON__ENSEMBL:ENSBTAP00000018229	sp|P02774|VTDB_HUMAN	0	0	0	0	0	0	0	0	0	0	0	0	180888	1.21395e+06	5909800	2501900	671557	542727	216906672	380300000	57601000	8803667	3.37747e+06	2086300	1.31603e+06	757230	751956	0	905487	300960	0	0	0	172710	0	0	0	0				51	51	51	84.2	84.2	84.2	52.917
sp|P02786|TFR1_HUMAN	sp|P02786|TFR1_HUMAN	0	0	0	0	0	0	0	0	0	0	0	0	0	0	0	0	0	0	0	0	0	0	0	0	0	0	0	0	0	0	0	0	0	0	0	0	0	0				2	2	2	3	3	3	84.87
sp|P02787|TRFE_HUMAN;CON__Q2HJF0;CON__Q29443;CON__Q0IIK2	sp|P02787|TRFE_HUMAN	0	0	0	0	0	0	0	0	0	0	0	4788.27	0	0	0	187862	90548000	77122664	48942000	31988000	6.54793e+06	1.1108e+06	510570	324497	0	0	0	0	91956.7	0	115030	0	0	0	345667	119087	0	0				84	84	84	88.8	88.8	88.8	77.063
sp|P02790|HEMO_HUMAN	sp|P02790|HEMO_HUMAN	0	0	0	0	0	0	0	0	0	0	0	0	0	0	102072	65458000	474426656	187660000	51001332	13469267	5.88817e+06	1.33615e+06	1.014e+06	1281020	4.47567e+06	2.25957e+06	0	0	0	0	0	0	0	0	0	0	0	0				30	30	30	62.6	62.6	62.6	51.676
sp|P03951|FA11_HUMAN	sp|P03951|FA11_HUMAN	0	0	0	0	0	0	0	0	0	0	0	0	0	0	0	0	0	0	0	0	0	0	0	0	0	0	0	0	0	0	0	0	0	0	0	0	0	0				4	3	3	8.6	7.5	7.5	70.108
sp|P03952|KLKB1_HUMAN	sp|P03952|KLKB1_HUMAN	0	0	0	0	0	0	0	0	0	0	0	0	0	0	0	2.97847e+06	6.56597e+06	1.52983e+06	655947	348570	0	0	0	0	0	0	0	0	0	0	0	0	0	0	0	0	0	0				19	19	18	33.5	33.5	32.4	71.369
sp|P04003|C4BPA_HUMAN	sp|P04003|C4BPA_HUMAN	0	0	0	0	0	0	0	0	0	0	0	0	0	0	0	0	0	0	0	0	0	0	0	0	0	0	0	0	0	0	0	0	0	0	0	0	0	0				2	2	2	3.5	3.5	3.5	67.033
sp|P04004|VTNC_HUMAN;CON__Q3ZBS7	sp|P04004|VTNC_HUMAN	0	0	0	0	0	4224800	1877130	1293490	0	0	1755200	2.08967e+06	2513700	0	1.23597e+06	42033000	35115668	2862200	1136070	0	0	0	0	0	0	0	0	0	0	0	0	0	0	0	0	0	0	0				13	13	13	39.3	39.3	39.3	54.305
sp|P04040|CATA_HUMAN	sp|P04040|CATA_HUMAN	0	0	0	0	0	0	0	0	0	0	0	0	0	0	0	0	0	0	0	0	0	0	0	0	0	0	0	0	0	0	0	0	0	0	0	0	0	0				2	2	2	4.7	4.7	4.7	59.755
sp|P04070|PROC_HUMAN	sp|P04070|PROC_HUMAN	0	0	0	0	0	0	0	0	0	0	0	0	0	0	0	0	0	0	0	0	0	0	0	0	0	0	0	0	0	0	0	0	0	0	0	0	0	0				2	2	2	5.9	5.9	5.9	52.071
sp|P04075|ALDOA_HUMAN	sp|P04075|ALDOA_HUMAN	0	0	0	0	0	0	0	0	0	0	0	579477	3.91623e+06	17613534	5.17547e+06	1457300	0	0	0	0	0	0	0	0	0	0	0	0	0	0	0	0	0	0	0	0	0	0				11	11	10	34.3	34.3	26.6	39.42
sp|P04083|ANXA1_HUMAN	sp|P04083|ANXA1_HUMAN	0	0	0	0	0	0	0	0	0	0	0	0	0	0	0	0	0	0	0	0	0	0	0	0	0	0	0	0	0	0	0	0	0	0	0	0	0	0				4	4	4	17.9	17.9	17.9	38.714
sp|P04085|PDGFA_HUMAN	sp|P04085|PDGFA_HUMAN	0	0	0	0	0	0	0	0	0	0	0	0	0	0	0	0	0	0	0	0	0	0	0	0	0	0	0	0	0	0	0	0	0	0	0	0	0	0				1	1	1	8.5	8.5	8.5	24.043
sp|P04114|APOB_HUMAN	sp|P04114|APOB_HUMAN	0	0	2.49863e+06	1.79553e+06	0	0	0	0	0	0	0	0	0	0	0	0	0	0	0	0	0	0	0	0	0	0	0	0	0	0	0	0	0	0	0	0	0	0				12	12	12	3.6	3.6	3.6	515.6
sp|P04156|PRIO_HUMAN	sp|P04156|PRIO_HUMAN	0	0	0	0	0	0	0	0	0	0	0	0	0	0	0	0	0	0	0	0	0	27338666	57123332	142818336	128433336	53060668	15313233	9045367	5.21653e+06	4.14277e+06	1.42277e+06	0	0	0	0	0	0	0				5	5	5	20.2	20.2	20.2	27.661
sp|P04180|LCAT_HUMAN	sp|P04180|LCAT_HUMAN	0	0	0	0	0	0	0	0	0	0	0	0	0	0	0	0	6471900	0	0	0	0	0	0	0	0	0	0	0	0	0	0	0	0	16915000	0	0	0	0				6	6	6	23	23	23	49.577
sp|P04196|HRG_HUMAN	sp|P04196|HRG_HUMAN	0	0	0	0	0	0	0	0	0	0	11185567	11507700	10262267	19539000	149060000	683209984	509826656	77220000	45106668	108653664	232223328	170663328	169990336	398083328	321646688	187463328	106234336	86674664	146931664	110729336	84095336	84074000	94013664	59896332	57842000	2.42203e+06	11955000	35280000				18	18	18	33.7	33.7	33.7	59.578
sp|P04216|THY1_HUMAN	sp|P04216|THY1_HUMAN	0	0	0	0	0	0	0	0	0	0	0	0	0	0	0	0	0	0	0	0	0	0	0	0	0	0	0	0	0	0	0	0	0	0	0	0	0	0				2	2	2	14.9	14.9	14.9	17.935
sp|P04217|A1BG_HUMAN;CON__Q2KJF1	sp|P04217|A1BG_HUMAN	0	0	0	0	0	0	0	0	0	0	0	0	0	0	257500	36410000	185120000	24471666	5.17537e+06	1184170	0	0	0	0	0	0	0	0	0	0	0	0	0	0	0	0	0	0				22	22	22	54.5	54.5	54.5	54.253
sp|P04259|K2C6B_HUMAN	sp|P04259|K2C6B_HUMAN	0	0	0	0	0	0	0	0	0	0	0	0	0	0	0	0	0	0	0	0	0	0	0	0	0	0	0	0	0	0	0	0	0	0	0	0	0	0	+			30	2	1	47.7	3	1.6	60.066
sp|P04264|K2C1_HUMAN	sp|P04264|K2C1_HUMAN	0	0	0	0	0	0	0	0	0	0	0	0	0	0	0	0	0	0	0	0	0	0	0	0	0	0	0	0	245193328	155848000	128987000	256663344	222420000	229353328	120884136	136639008	162717328	63691332				39	39	3	53.7	53.7	3.6	66.038
sp|P04275|VWF_HUMAN	sp|P04275|VWF_HUMAN	0	0	0	0	0	0	0	0	0	0	0	0	0	0	0	0	0	0	0	0	0	0	0	0	0	0	0	0	0	0	0	0	0	0	0	0	0	0				2	2	2	0.8	0.8	0.8	309.26
sp|P04278|SHBG_HUMAN	sp|P04278|SHBG_HUMAN	0	0	0	0	0	0	0	0	0	0	0	0	0	0	0	0	0	0	0	0	0	0	0	0	0	0	0	0	0	0	0	0	0	0	0	0	0	0				3	3	3	9.2	9.2	9.2	43.779
sp|P04279|SEMG1_HUMAN	sp|P04279|SEMG1_HUMAN	0	0	0	0	0	0	0	0	0	0	0	0	0	0	0	0	0	0	0	0	0	0	0	0	0	0	0	0	0	0	0	0	0	0	0	0	0	0				14	14	11	35.3	35.3	32.9	52.13
sp|P04430|KV116_HUMAN	sp|P04430|KV116_HUMAN	0	0	0	0	0	0	0	0	0	0	0	0	0	0	0	0	0	0	0	0	0	0	0	0	0	0	0	0	0	0	0	0	0	0	0	0	0	0				1	1	1	13.7	13.7	13.7	12.618
sp|P04439|HLAA_HUMAN;sp|P01893|HLAH_HUMAN	sp|P04439|HLAA_HUMAN	0	0	0	0	0	0	0	0	0	0	0	0	0	0	0	0	0	0	0	0	0	0	0	0	0	0	0	0	0	0	0	0	0	0	0	0	0	0				3	3	2	15.1	15.1	8.5	40.84
sp|P04792|HSPB1_HUMAN	sp|P04792|HSPB1_HUMAN	0	0	0	0	0	0	0	0	0	0	0	0	0	0	0	0	0	0	0	0	0	0	0	0	0	0	0	0	0	0	0	0	0	0	0	0	0	0				3	3	3	19	19	19	22.782
sp|Q99878|H2A1J_HUMAN;sp|Q96KK5|H2A1H_HUMAN;sp|Q9BTM1|H2AJ_HUMAN;sp|Q16777|H2A2C_HUMAN;sp|Q93077|H2A1C_HUMAN;sp|Q7L7L0|H2A3_HUMAN;sp|Q6FI13|H2A2A_HUMAN;sp|P20671|H2A1D_HUMAN;sp|P0C0S8|H2A1_HUMAN;sp|P04908|H2A1B_HUMAN	sp|Q99878|H2A1J_HUMAN;sp|Q96KK5|H2A1H_HUMAN;sp|Q9BTM1|H2AJ_HUMAN;sp|Q16777|H2A2C_HUMAN;sp|Q93077|H2A1C_HUMAN;sp|Q7L7L0|H2A3_HUMAN;sp|Q6FI13|H2A2A_HUMAN;sp|P20671|H2A1D_HUMAN;sp|P0C0S8|H2A1_HUMAN;sp|P04908|H2A1B_HUMAN	0	0	0	0	0	0	0	0	0	0	0	0	0	0	0	0	0	0	0	0	0	0	0	0	0	0	0	0	0	0	0	0	0	0	0	0	0	0				1	1	1	14.8	14.8	14.8	13.936
sp|P05060|SCG1_HUMAN	sp|P05060|SCG1_HUMAN	0	0	0	0	0	0	0	0	0	0	646160	0	961423	10915600	40085332	116293336	36349000	17540666	20041334	134393328	270686656	115226664	94819336	120467336	171416672	317173344	158276672	206793328	206506672	280593344	270633344	152560000	64926668	8819267	4.34003e+06	1906500	0	0				51	51	51	57.6	57.6	57.6	78.275
sp|P05067|A4_HUMAN	sp|P05067|A4_HUMAN	0	0	0	0	0	0	0	9410733	22754334	8.05653e+06	3.05173e+06	2636000	1.59063e+06	0	0	0	0	0	0	0	0	0	0	0	0	0	0	0	0	0	0	0	0	0	0	0	0	0				16	16	15	24	24	23	86.942
sp|P05090|APOD_HUMAN	sp|P05090|APOD_HUMAN	0	0	0	0	0	0	24569734	0	26140666	9838567	5337500	0	0	7644200	15769633	14936267	0	0	0	14743300	21397334	0	19575000	0	0	36172668	0	0	63098332	87438664	46306668	36718332	64528668	84680000	110059000	49394000	117960000	79486664				6	6	6	22.8	22.8	22.8	21.275
sp|P05091|ALDH2_HUMAN	sp|P05091|ALDH2_HUMAN	0	0	0	0	0	0	0	0	0	0	0	0	0	0	0	0	0	0	0	0	0	0	0	0	0	0	0	0	0	0	0	0	0	0	0	0	0	0				1	1	1	2.7	2.7	2.7	56.381
sp|P05109|S10A8_HUMAN	sp|P05109|S10A8_HUMAN	0	0	0	0	0	0	0	0	0	0	0	0	0	0	0	0	0	0	0	0	0	0	0	70109000	0	0	0	0	0	0	0	0	0	0	0	0	0	0				4	4	4	38.7	38.7	38.7	10.834
sp|P05154|IPSP_HUMAN	sp|P05154|IPSP_HUMAN	0	0	0	0	0	0	0	0	0	0	0	0	0	0	0	0	0	0	667753	3.15177e+06	3302100	2.48903e+06	0	0	0	0	0	0	0	0	0	0	0	0	0	0	0	0				7	7	7	19.7	19.7	19.7	45.674
sp|P05155|IC1_HUMAN	sp|P05155|IC1_HUMAN	0	0	0	0	0	0	0	5180500	95608000	167693328	53995668	8.07537e+06	872573	0	0	0	0	0	0	0	0	0	0	0	0	0	0	0	0	0	0	0	0	0	0	0	0	0				16	16	16	29	29	29	55.154
sp|P05156|CFAI_HUMAN	sp|P05156|CFAI_HUMAN	0	0	0	0	0	0	0	0	0	0	0	0	0	2.69367e+06	5031500	20843000	40999332	6364300	2170200	1.87997e+06	1262400	0	0	0	0	0	0	0	0	0	0	0	0	0	0	0	0	0				17	17	16	31.6	31.6	29.3	65.75
sp|P05160|F13B_HUMAN	sp|P05160|F13B_HUMAN	0	0	0	0	0	0	0	0	0	0	0	0	0	0	0	0	0	0	0	0	0	0	0	0	0	0	0	0	0	0	0	0	0	0	0	0	0	0				3	3	3	8	8	8	75.51
sp|P05362|ICAM1_HUMAN	sp|P05362|ICAM1_HUMAN	0	0	0	0	0	0	0	0	0	0	0	0	0	0	0	0	0	0	0	0	0	0	0	0	0	0	0	0	0	0	0	0	0	0	0	0	0	0				2	2	2	4.9	4.9	4.9	57.825
sp|P05408|7B2_HUMAN	sp|P05408|7B2_HUMAN	0	0	0	0	0	0	0	0	0	0	0	0	0	0	0	0	0	0	0	0	0	0	0	0	0	0	0	0	35336668	52022332	1263073280	1021656704	188760000	28494666	11217333	0	0	0				6	6	6	28.8	28.8	28.8	23.729
sp|P05452|TETN_HUMAN;CON__Q2KIS7	sp|P05452|TETN_HUMAN	0	0	0	0	0	0	0	0	0	0	0	0	0	0	28141334	63257332	10137667	2505200	2.19337e+06	4003800	3928100	0	0	31390334	12393700	8.32557e+06	0	0	0	0	0	0	0	0	0	0	0	0				11	11	11	69.3	69.3	69.3	22.537
sp|P05543|THBG_HUMAN;CON__Q9TT36	sp|P05543|THBG_HUMAN;CON__Q9TT36	0	0	0	0	0	0	0	0	0	0	0	0	0	0	0	0	0	0	0	0	0	0	0	0	0	0	0	0	0	0	0	0	0	0	0	0	0	0			+	2	2	2	9.4	9.4	9.4	46.324
sp|P05546|HEP2_HUMAN;CON__ENSEMBL:ENSBTAP00000018574	sp|P05546|HEP2_HUMAN	0	0	1.28867e+06	2.88793e+06	1.89873e+06	2.68757e+06	3502300	1553280	0	407377	265530	0	0	0	0	9319867	25680666	9940267	4.53337e+06	6.19157e+06	2.84017e+06	0	0	0	0	0	0	0	0	0	0	0	0	0	0	0	0	0				15	15	15	30.9	30.9	30.9	57.07
sp|P05997|CO5A2_HUMAN	sp|P05997|CO5A2_HUMAN	0	0	0	0	0	0	0	0	0	0	0	0	0	0	0	0	0	0	0	0	0	0	0	0	0	0	0	0	0	0	0	0	0	0	0	0	0	0				1	1	1	1.3	1.3	1.3	144.91
sp|P06276|CHLE_HUMAN	sp|P06276|CHLE_HUMAN	0	0	0	0	0	0	0	0	0	0	0	0	0	0	0	0	0	0	0	0	0	0	0	0	0	0	0	0	0	0	0	0	0	0	0	0	0	0				1	1	1	1.7	1.7	1.7	68.417
sp|P06310|KV230_HUMAN	sp|P06310|KV230_HUMAN	0	0	0	0	0	0	0	0	0	0	0	0	0	0	0	0	0	0	0	0	0	0	0	0	0	0	0	0	0	0	0	0	0	0	0	0	0	0				2	1	1	16.7	16.7	16.7	13.185
sp|P06312|KV401_HUMAN	sp|P06312|KV401_HUMAN	0	0	0	0	0	0	0	0	0	0	0	0	0	0	0	0	0	0	0	0	0	0	0	0	0	0	0	0	0	0	0	0	0	0	0	0	0	0				2	2	2	17.4	17.4	17.4	13.38
sp|P06396|GELS_HUMAN	sp|P06396|GELS_HUMAN	0	0	0	2.92067e+06	0	0	0	0	0	954470	1.75327e+06	2074000	2795200	0	3.53843e+06	13482667	128656664	144776672	39486000	16115333	105756664	185940000	57799332	16009333	0	8.19687e+06	0	0	2789200	4.55113e+06	903200	674353	821933	706840	0	734600	900933	607267				47	47	23	65	65	43.4	85.696
sp|P06454|PTMA_HUMAN	sp|P06454|PTMA_HUMAN	0	0	0	0	0	0	0	0	0	0	0	0	0	0	0	0	0	0	0	0	0	0	0	0	0	0	0	0	1.83537e+06	0	0	0	0	0	0	0	0	0				2	2	2	15.3	15.3	15.3	12.203
sp|P06576|ATPB_HUMAN	sp|P06576|ATPB_HUMAN	0	0	0	0	0	0	0	0	0	0	0	0	0	0	0	0	0	0	0	0	0	0	0	0	0	0	0	0	0	0	0	0	0	0	0	0	0	0				1	1	1	3.6	3.6	3.6	56.559
sp|P06681|CO2_HUMAN	sp|P06681|CO2_HUMAN	0	0	0	0	0	0	0	0	0	0	0	0	965543	10849067	3634300	8.34813e+06	12391333	3231600	1331600	363633	0	0	0	0	0	0	0	0	0	0	0	0	0	0	0	0	0	0				23	23	23	33.6	33.6	33.6	83.267
sp|P06702|S10A9_HUMAN	sp|P06702|S10A9_HUMAN	0	0	0	0	0	0	0	0	0	0	0	0	0	0	0	0	0	0	0	0	0	1.77187e+06	33525700	10671933	0	0	0	0	1.20757e+06	0	406033	649133	1.12313e+06	998967	0	0	0	0				5	5	5	38.6	38.6	38.6	13.242
sp|P06727|APOA4_HUMAN	sp|P06727|APOA4_HUMAN	0	0	0	574840	1.61055e+06	3183100	4.22107e+06	3.99363e+06	4287800	2.26479e+06	1.35121e+06	1442560	656807	348008	192808	221127	221696	692820	98227336	153756672	28479000	1.22636e+06	0	0	0	0	0	0	52326.7	0	0	15663	0	0	0	0	0	0				48	48	46	81.6	81.6	78.8	45.371
sp|P06733|ENOA_HUMAN	sp|P06733|ENOA_HUMAN	0	0	0	0	0	0	0	0	0	0	0	0	0	0	0	0	0	0	0	0	0	0	0	0	0	0	0	0	0	0	0	0	0	0	0	0	0	0				6	5	5	18.7	14.5	14.5	47.168
sp|P06744|G6PI_HUMAN;CON__Q3ZBD7	sp|P06744|G6PI_HUMAN	0	0	0	0	0	0	0	0	0	0	0	0	0	0	0	0	0	0	2.48807e+06	0	0	0	0	0	0	0	0	0	0	0	0	0	0	0	0	0	0	0				4	4	4	12.4	12.4	12.4	63.146
sp|P06865|HEXA_HUMAN	sp|P06865|HEXA_HUMAN	0	0	0	0	0	0	0	0	0	0	0	0	0	0	0	0	0	0	0	0	0	0	0	0	0	0	0	0	0	0	0	0	0	0	0	0	0	0				2	2	2	5.7	5.7	5.7	60.702
sp|P07108|ACBP_HUMAN	sp|P07108|ACBP_HUMAN	0	0	0	0	0	0	0	0	0	0	0	0	0	0	0	0	0	0	0	0	0	0	0	0	0	0	0	0	0	0	0	0	0	0	0	0	0	0				1	1	1	14.9	14.9	14.9	10.044
sp|P07195|LDHB_HUMAN	sp|P07195|LDHB_HUMAN	0	0	0	0	0	0	0	1604100	0	0	715287	0	0	1.11475e+06	6100000	0	0	0	0	0	1.23643e+06	0	0	0	0	0	0	0	0	0	0	0	0	0	0	0	0	0				5	5	5	19.8	19.8	19.8	36.638
sp|P07225|PROS_HUMAN;CON__P07224	sp|P07225|PROS_HUMAN	0	0	0	0	0	0	0	0	0	0	0	0	4.49003e+06	5.92387e+06	4.37613e+06	0	0	0	0	0	0	0	0	0	0	0	0	0	0	0	0	0	0	0	0	0	0	0				9	9	9	18.3	18.3	18.3	75.122
sp|P07305|H10_HUMAN	sp|P07305|H10_HUMAN	0	0	0	0	0	0	0	0	0	0	0	0	0	0	0	0	0	0	0	0	0	0	0	0	0	0	0	0	0	0	0	0	0	0	0	0	0	0				1	1	1	6.7	6.7	6.7	20.863
sp|P07333|CSF1R_HUMAN	sp|P07333|CSF1R_HUMAN	0	0	0	0	0	0	0	0	0	0	0	0	0	0	0	0	0	0	0	0	0	0	0	0	0	0	0	0	0	0	0	0	0	0	0	0	0	0				5	5	5	8.2	8.2	8.2	107.98
sp|P07339|CATD_HUMAN	sp|P07339|CATD_HUMAN	0	0	0	0	0	0	0	0	0	0	0	0	0	0	0	0	0	0	1.89877e+06	7.98547e+06	4884700	0	0	0	0	0	0	0	0	0	0	0	0	0	0	0	0	0				11	11	11	28.9	28.9	28.9	44.552
sp|P07355|ANXA2_HUMAN;sp|A6NMY6|AXA2L_HUMAN	sp|P07355|ANXA2_HUMAN	0	0	0	0	0	0	0	0	0	0	0	0	0	0	0	0	0	0	0	0	0	0	0	0	0	0	0	0	0	0	0	0	0	0	0	0	0	0				4	4	4	16.5	16.5	16.5	38.604
sp|P07357|CO8A_HUMAN	sp|P07357|CO8A_HUMAN	0	0	0	0	0	0	0	0	0	0	0	0	0	0	3264000	12106000	9909133	3.57203e+06	2.72467e+06	0	0	0	0	0	0	0	0	0	0	0	0	0	0	0	0	0	0	0				21	21	21	36.6	36.6	36.6	65.163
sp|P07358|CO8B_HUMAN	sp|P07358|CO8B_HUMAN	0	0	0	0	0	0	0	0	0	0	0	0	0	0	1.25308e+06	2848700	1.36548e+06	0	0	2.25723e+06	4.17783e+06	0	0	0	0	0	0	0	0	0	0	0	0	0	0	0	0	0				9	9	9	15.9	15.9	15.9	67.046
sp|P07360|CO8G_HUMAN	sp|P07360|CO8G_HUMAN	0	0	0	0	0	0	0	0	0	0	0	0	0	0	2765900	11595100	9004667	2813700	0	0	0	0	0	0	0	0	0	0	0	0	0	0	0	0	0	0	0	0				6	6	6	44.1	44.1	44.1	22.277
sp|P07476|INVO_HUMAN	sp|P07476|INVO_HUMAN	0	0	0	0	0	0	0	0	0	0	0	0	0	0	0	0	0	0	0	0	0	0	0	0	0	0	0	0	0	0	0	0	0	0	0	0	0	0				3	3	3	7.4	7.4	7.4	68.478
sp|P07478|TRY2_HUMAN;sp|Q8NHM4|TRY6_HUMAN;sp|P07477|TRY1_HUMAN;CON__P07477	sp|P07478|TRY2_HUMAN;sp|Q8NHM4|TRY6_HUMAN;sp|P07477|TRY1_HUMAN;CON__P07477	0	0	0	0	0	0	0	0	0	0	0	0	0	0	0	0	0	0	0	0	0	0	0	0	0	0	0	0	57831668	88908000	104396664	58075668	36118668	127104664	92796664	0	14852333	0			+	2	2	2	12.1	12.1	12.1	26.487
sp|P07585|PGS2_HUMAN	sp|P07585|PGS2_HUMAN	0	0	0	0	0	0	0	0	0	0	0	0	0	0	0	0	0	0	0	0	0	0	0	0	0	0	0	0	0	0	0	0	0	0	0	0	0	0				2	2	2	6.7	6.7	6.7	39.746
sp|P07686|HEXB_HUMAN	sp|P07686|HEXB_HUMAN	0	0	0	0	0	0	0	0	0	0	0	0	0	0	0	0	0	0	0	0	0	0	0	0	0	0	0	0	0	0	0	0	0	0	0	0	0	0				2	2	2	5.6	5.6	5.6	63.111
sp|P07711|CATL1_HUMAN;sp|Q5NE16|CATL3_HUMAN	sp|P07711|CATL1_HUMAN	0	0	0	0	0	0	0	0	0	0	0	0	0	0	0	0	0	0	0	0	0	0	20104666	54842332	0	0	0	0	0	0	0	0	0	0	0	0	0	0				5	5	5	17.4	17.4	17.4	37.564
sp|P07737|PROF1_HUMAN	sp|P07737|PROF1_HUMAN	0	0	0	0	0	0	0	0	0	0	0	0	0	0	0	0	0	0	0	0	0	0	0	0	0	0	0	0	0	0	0	6647600	0	0	0	0	0	0				2	2	2	20	20	20	15.054
sp|P07858|CATB_HUMAN	sp|P07858|CATB_HUMAN	0	0	0	0	0	0	0	0	0	0	0	0	0	0	0	0	0	0	0	3265500	10185833	19210666	0	0	0	0	0	0	0	0	0	0	0	0	0	0	0	0				6	6	6	25.1	25.1	25.1	37.821
sp|P07900|HS90A_HUMAN	sp|P07900|HS90A_HUMAN	0	0	0	0	0	0	0	0	0	0	0	0	0	0	0	0	0	0	0	0	0	0	0	0	0	0	0	0	0	0	0	0	0	0	0	0	0	0				1	1	1	2	2	2	84.659
sp|P07942|LAMB1_HUMAN	sp|P07942|LAMB1_HUMAN	0	0	0	0	0	0	0	0	0	0	0	0	0	0	0	0	0	0	0	0	0	0	0	0	0	0	0	0	0	0	0	0	0	0	0	0	0	0				1	1	1	1	1	1	198.04
sp|P07998|RNAS1_HUMAN	sp|P07998|RNAS1_HUMAN	0	0	0	0	0	0	0	0	0	0	0	0	0	0	0	0	0	0	0	0	0	0	0	0	0	0	0	0	0	0	0	0	0	0	0	0	0	0				4	4	4	39.7	39.7	39.7	17.644
sp|P08123|CO1A2_HUMAN	sp|P08123|CO1A2_HUMAN	0	0	0	0	0	0	0	0	0	0	0	0	0	0	0	1668500	1.07511e+06	0	0	0	0	0	0	0	0	0	0	0	0	0	0	0	0	0	0	0	0	0				5	5	5	4.8	4.8	4.8	129.31
sp|P08133|ANXA6_HUMAN	sp|P08133|ANXA6_HUMAN	0	0	0	0	0	0	0	0	0	0	0	0	0	0	0	0	0	0	0	0	0	0	0	0	0	0	0	0	0	0	0	0	0	0	0	0	0	0				1	1	1	3.9	3.9	3.9	75.872
sp|P08174|DAF_HUMAN	sp|P08174|DAF_HUMAN	0	0	0	0	0	0	0	0	0	0	0	476380	0	0	0	0	0	0	0	0	0	0	0	0	0	0	0	0	0	0	0	0	0	0	0	0	0	0				4	4	4	12.6	12.6	12.6	41.4
sp|P08185|CBG_HUMAN	sp|P08185|CBG_HUMAN	0	0	0	0	0	0	0	0	0	0	0	0	0	0	0	0	2028700	0	0	0	0	0	0	0	0	0	0	0	0	0	0	0	0	0	0	0	0	0				7	7	7	20.5	20.5	20.5	45.14
sp|P08238|HS90B_HUMAN;sp|Q58FF7|H90B3_HUMAN	sp|P08238|HS90B_HUMAN	0	0	0	0	0	0	0	0	0	0	0	0	0	0	0	0	0	0	0	0	0	0	0	0	0	0	0	0	0	0	0	0	0	0	0	0	0	0				3	3	2	6.4	6.4	4.7	83.263
sp|P08253|MMP2_HUMAN;sp|P09237|MMP7_HUMAN	sp|P08253|MMP2_HUMAN	0	0	0	0	0	0	0	0	0	0	0	0	0	2.82383e+06	5.83953e+06	9033600	2.07108e+06	0	0	0	0	0	0	0	0	0	0	0	0	0	0	0	0	0	0	0	0	0				10	10	10	18.6	18.6	18.6	73.881
sp|P08294|SODE_HUMAN	sp|P08294|SODE_HUMAN	0	0	0	0	0	0	0	0	0	0	0	6.28763e+06	33604332	22400334	0	0	0	0	0	0	0	0	0	0	0	0	0	0	0	0	0	0	0	0	0	0	0	0				6	6	6	30.4	30.4	30.4	25.851
sp|P08571|CD14_HUMAN	sp|P08571|CD14_HUMAN	0	0	0	0	0	0	0	0	0	0	0	0	0	0	0	0	0	0	6.31137e+06	102323664	77084000	13099967	0	3.44107e+06	2198000	0	0	0	0	0	0	0	0	0	0	0	0	0				8	8	8	27.5	27.5	27.5	40.076
sp|P08603|CFAH_HUMAN	sp|P08603|CFAH_HUMAN	0	0	0	0	0	126817	23823334	108248336	30913000	9176267	3.03997e+06	907933	472383	487030	500247	285700	0	0	0	133825	0	0	0	0	0	0	0	0	0	0	0	0	0	0	0	0	0	0				43	43	40	41.8	41.8	39.6	139.09
sp|P08637|FCG3A_HUMAN	sp|P08637|FCG3A_HUMAN	0	0	0	0	0	0	0	0	0	0	0	0	0	0	0	0	0	0	0	0	0	0	0	0	0	0	0	0	0	0	0	0	0	0	0	0	0	0				3	3	2	13	13	8.3	29.089
sp|P08670|VIME_HUMAN	sp|P08670|VIME_HUMAN	0	0	0	0	0	0	0	0	0	0	0	0	0	0	0	0	0	0	0	0	0	0	0	0	0	0	0	0	0	0	12146333	2707800	0	0	0	0	0	0				4	3	3	8.2	6.7	6.7	53.651
sp|P08697|A2AP_HUMAN;CON__P28800	sp|P08697|A2AP_HUMAN	0	0	0	0	0	0	0	0	0	0	152873	0	0	0	4.89157e+06	47717332	20825666	9161667	1.87813e+06	299613	0	0	0	0	0	0	0	0	0	0	0	0	0	0	0	0	0	0				18	18	18	41.8	41.8	41.8	54.565
sp|P09104|ENOG_HUMAN;sp|P13929|ENOB_HUMAN	sp|P09104|ENOG_HUMAN	0	0	0	0	0	0	0	0	0	0	0	0	0	0	0	0	0	0	0	0	3.76463e+06	4.20703e+06	0	0	0	0	0	0	0	0	0	0	0	0	0	0	0	0				7	7	6	24.4	24.4	20.3	47.268
sp|P09211|GSTP1_HUMAN	sp|P09211|GSTP1_HUMAN	0	0	0	0	0	0	0	0	0	0	0	0	0	0	0	0	0	0	0	0	0	0	0	0	0	0	0	0	0	0	0	0	0	0	0	0	0	0				3	3	3	22.4	22.4	22.4	23.356
sp|P09417|DHPR_HUMAN	sp|P09417|DHPR_HUMAN	0	0	0	0	0	0	0	0	0	0	0	0	0	0	0	0	0	0	0	0	0	0	0	0	0	0	0	0	0	0	0	0	0	0	0	0	0	0				4	4	4	19.7	19.7	19.7	25.789
sp|P09466|PAEP_HUMAN	sp|P09466|PAEP_HUMAN	0	0	0	0	0	0	0	0	0	0	0	0	0	0	0	0	0	0	0	0	0	0	0	0	0	0	0	0	0	0	0	0	0	0	0	0	0	0				1	1	1	7.8	7.8	7.8	20.624
sp|P09486|SPRC_HUMAN	sp|P09486|SPRC_HUMAN	0	0	0	0	0	0	0	0	0	0	0	0	0	0	0	14091333	19011666	4.05553e+06	1175000	606243	0	0	0	0	0	0	0	0	2031300	2381400	0	0	0	0	0	0	0	0				11	11	11	32.3	32.3	32.3	34.632
sp|P09603|CSF1_HUMAN	sp|P09603|CSF1_HUMAN	0	0	0	0	0	0	0	0	0	0	0	0	0	0	0	0	0	0	0	0	0	0	0	0	0	0	0	0	3.85633e+06	0	0	2746400	13292633	2.70073e+06	0	0	0	0				4	4	4	10.1	10.1	10.1	60.179
sp|P09651|ROA1_HUMAN;sp|Q32P51|RA1L2_HUMAN	sp|P09651|ROA1_HUMAN;sp|Q32P51|RA1L2_HUMAN	0	0	0	0	0	0	0	0	0	0	0	0	0	0	0	0	0	0	0	0	0	0	0	0	0	0	0	0	0	0	0	0	0	0	0	0	0	0				3	3	3	11	11	11	38.746
sp|P09871|C1S_HUMAN	sp|P09871|C1S_HUMAN	0	0	0	0	0	3.80343e+06	2.30025e+06	0	0	745400	960677	5872200	67863000	63478332	13372700	2816400	137414	0	0	0	0	0	0	0	0	0	0	0	0	0	0	0	107320	0	0	0	0	0				27	27	27	44.2	44.2	44.2	76.684
sp|P09972|ALDOC_HUMAN	sp|P09972|ALDOC_HUMAN	0	0	0	0	0	0	0	0	0	0	0	0	1.02186e+06	3213200	2794100	0	0	0	0	0	0	0	0	0	0	0	0	0	0	0	0	0	0	0	0	0	0	0				10	9	9	31.3	23.6	23.6	39.455
sp|P0C0L4|CO4A_HUMAN;CON__ENSEMBL:ENSBTAP00000007350;CON__P01030	sp|P0C0L4|CO4A_HUMAN	0	0	0	0	0	0	0	0	0	127543336	345683328	105041664	30100000	0	0	0	0	0	12201000	53085000	0	0	0	0	0	0	0	0	0	0	430760	13853167	10564867	3.69597e+06	127413	0	0	0				86	86	6	51	51	5.3	192.78
sp|P0C0L5|CO4B_HUMAN	sp|P0C0L5|CO4B_HUMAN	0	0	0	0	0	0	0	0	0	0	34027668	6139800	0	0	0	0	0	0	1.89903e+06	6.78713e+06	0	0	0	0	0	0	0	0	0	0	0	0	0	0	0	0	0	0				85	5	5	50.1	4.3	4.3	192.75
sp|P62987|RL40_HUMAN;sp|P62979|RS27A_HUMAN;sp|P0CG47|UBB_HUMAN;sp|P0CG48|UBC_HUMAN	sp|P62987|RL40_HUMAN;sp|P62979|RS27A_HUMAN;sp|P0CG47|UBB_HUMAN;sp|P0CG48|UBC_HUMAN	0	0	0	0	0	0	0	0	0	0	0	0	0	0	0	0	0	0	0	0	0	0	0	0	0	0	0	0	193090	292897	702413312	1866780032	468123328	4.95514e+06	250507	0	0	0				8	8	8	46.9	46.9	46.9	14.728
sp|P0DJI8|SAA1_HUMAN	sp|P0DJI8|SAA1_HUMAN	0	0	0	0	0	0	0	0	0	0	0	0	0	0	0	0	0	0	0	0	0	0	0	0	0	0	0	0	0	0	2.93157e+06	2729100	2506600	3057100	0	0	0	0				3	1	1	39.3	16.4	16.4	13.532
sp|P0DJI9|SAA2_HUMAN	sp|P0DJI9|SAA2_HUMAN	0	0	0	0	0	0	0	0	0	0	0	0	0	0	0	0	0	0	0	0	0	0	0	0	0	0	0	0	0	0	0	0	0	0	0	0	0	0				4	4	2	36.1	36.1	13.1	13.527
sp|P0DMV9|HS71B_HUMAN;sp|P0DMV8|HS71A_HUMAN	sp|P0DMV9|HS71B_HUMAN;sp|P0DMV8|HS71A_HUMAN	0	0	0	0	0	0	0	0	0	0	0	0	0	0	0	0	0	0	0	0	0	0	0	0	0	0	0	0	0	0	0	0	0	0	0	0	0	0				7	5	2	17.2	14	7.2	70.051
sp|P0DOY2|IGLC2_HUMAN;sp|P0CF74|IGLC6_HUMAN	sp|P0DOY2|IGLC2_HUMAN	0	0	0	0	0	0	0	0	0	0	0	0	0	0	0	0	0	0	0	0	0	0	0	0	0	0	0	0	272957	0	0	943167	3.51217e+06	2.54297e+06	0	0	0	0				11	11	0	96.2	96.2	0	11.293
sp|P0DOY3|IGLC3_HUMAN	sp|P0DOY3|IGLC3_HUMAN	0	0	0	0	0	0	0	0	0	0	0	0	0	0	0	0	0	0	0	0	0	0	0	0	0	0	0	0	0	0	0	0	0	0	0	0	0	0				11	1	1	96.2	17	17	11.265
sp|P0DP25|CALM3_HUMAN;sp|P0DP24|CALM2_HUMAN;sp|P0DP23|CALM1_HUMAN	sp|P0DP25|CALM3_HUMAN;sp|P0DP24|CALM2_HUMAN;sp|P0DP23|CALM1_HUMAN	0	0	0	0	0	0	0	0	0	0	0	0	0	0	0	0	0	0	0	0	0	0	0	11675667	0	0	0	0	0	0	0	0	0	0	0	0	0	0				3	3	3	34.9	34.9	34.9	16.837
sp|P10124|SRGN_HUMAN	sp|P10124|SRGN_HUMAN	0	0	0	0	0	0	0	0	0	0	0	0	0	0	0	0	0	0	0	0	0	0	0	0	0	0	0	0	0	0	0	0	0	0	0	0	0	0				3	3	3	19.6	19.6	19.6	17.652
sp|P10321|HLAC_HUMAN	sp|P10321|HLAC_HUMAN	0	0	0	0	0	0	0	0	0	0	0	0	0	0	0	0	0	0	0	0	0	0	0	0	0	0	0	0	0	0	0	0	0	0	0	0	0	0				3	2	1	12.8	6.3	3.8	40.648
sp|P10412|H14_HUMAN;sp|Q02539|H11_HUMAN	sp|P10412|H14_HUMAN;sp|Q02539|H11_HUMAN	0	0	0	0	0	0	0	0	0	0	0	0	0	0	0	0	0	0	0	0	0	0	0	0	0	0	0	0	0	0	45773332	54804668	0	0	0	0	0	0				2	1	1	14.2	9.1	9.1	21.865
sp|P10451|OSTP_HUMAN;CON__P31096	sp|P10451|OSTP_HUMAN	0	0	0	0	0	0	0	0	0	12566667	30879334	26453000	32000334	21283666	14377333	7.33493e+06	1583070	0	10046600	98465664	115366664	99671336	274109984	394440000	1479633408	4129799936	1616999936	855913344	795686656	2168866816	1953200000	546366656	155656000	82673336	12607000	0	0	0				18	18	18	49.4	49.4	49.4	35.422
sp|P10586|PTPRF_HUMAN	sp|P10586|PTPRF_HUMAN	0	0	0	0	0	0	0	741500	901920	992947	611040	1.20255e+06	721437	0	0	0	0	0	0	0	0	0	0	0	0	0	0	0	714733	0	0	0	0	0	0	0	0	0				8	8	8	7.5	7.5	7.5	212.88
sp|P10599|THIO_HUMAN	sp|P10599|THIO_HUMAN	0	0	0	0	0	0	0	0	0	0	0	0	0	0	0	0	0	0	0	0	0	0	0	0	0	0	0	0	8112700	1073100	0	0	0	0	0	0	0	0				4	4	4	31.4	31.4	31.4	11.737
sp|P10643|CO7_HUMAN;CON__Q29RQ1;sp|Q12884|SEPR_HUMAN	sp|P10643|CO7_HUMAN	0	0	0	0	0	0	0	0	0	0	0	0	52399668	83728336	11017667	859977	411913	0	0	0	0	0	0	0	0	0	0	0	112203	0	0	0	0	0	0	0	0	0				44	44	44	52.4	52.4	52.4	93.517
sp|P10645|CMGA_HUMAN	sp|P10645|CMGA_HUMAN	0	0	0	0	0	0	0	0	0	0	0	666907	2.37457e+06	8.02373e+06	10680667	3557300	2.59413e+06	1.53564e+06	5888400	17958666	34335668	113663664	168686672	114596664	52015000	26615334	65736332	43124668	14590600	14853667	25890034	14759867	5.52447e+06	1.52213e+06	0	0	0	0				22	22	22	50.5	50.5	50.5	50.688
sp|P10721|KIT_HUMAN	sp|P10721|KIT_HUMAN	0	0	0	0	0	0	0	0	0	0	604350	0	0	0	0	0	0	0	0	0	0	0	0	0	0	0	0	0	0	0	0	0	0	0	0	0	0	0				3	3	3	3.4	3.4	3.4	109.86
sp|P10809|CH60_HUMAN	sp|P10809|CH60_HUMAN	0	0	0	0	0	0	0	0	0	0	0	0	0	0	0	0	0	0	0	0	0	0	0	0	0	0	0	0	0	0	0	0	0	0	0	0	0	0				1	1	1	4.4	4.4	4.4	61.054
sp|P10909|CLUS_HUMAN	sp|P10909|CLUS_HUMAN	0	13445200	30159334	53414668	77379336	163010000	230473328	189453328	83382000	66117332	44795332	30879666	47680668	86356664	68779000	62082668	15191000	2.59413e+06	2.91163e+06	4.32167e+06	3.73503e+06	2146370	3.18227e+06	6172900	5.08723e+06	5.67707e+06	5.52233e+06	4.17694e+06	3.39032e+06	3725300	3.0746e+06	5.70293e+06	17867400	26379000	4.67633e+06	618933	304290	0				22	22	22	40.1	40.1	40.1	52.494
sp|P11021|BIP_HUMAN	sp|P11021|BIP_HUMAN	0	0	0	0	0	0	0	0	0	0	0	0	0	459753	1128380	3185900	993810	0	0	0	1044380	3.42803e+06	2.82247e+06	0	0	0	0	0	0	0	0	0	0	0	0	0	0	0				16	16	15	31.8	31.8	29.4	72.332
sp|P11137|MTAP2_HUMAN	sp|P11137|MTAP2_HUMAN	0	0	0	0	0	0	0	0	0	0	0	0	0	0	0	0	0	0	0	0	0	0	0	0	0	0	0	0	0	0	0	0	0	0	0	0	0	0				2	2	2	1.6	1.6	1.6	199.52
sp|P11142|HSP7C_HUMAN;sp|P54652|HSP72_HUMAN	sp|P11142|HSP7C_HUMAN;sp|P54652|HSP72_HUMAN	0	0	0	0	0	0	0	0	0	0	0	0	0	0	0	0	0	0	0	0	0	0	0	0	0	0	0	0	0	0	0	0	0	0	0	0	0	0				7	6	4	15.2	12.7	9.6	70.897
sp|P11362|FGFR1_HUMAN	sp|P11362|FGFR1_HUMAN	0	0	0	0	0	0	0	0	0	0	0	0	3119500	0	0	0	0	0	0	0	0	0	0	0	0	0	0	0	0	0	0	0	0	0	0	0	0	0				5	5	5	6.3	6.3	6.3	91.867
sp|P12107|COBA1_HUMAN	sp|P12107|COBA1_HUMAN	0	0	0	0	0	0	0	0	0	0	0	0	0	0	0	0	0	0	0	0	0	0	0	0	0	0	0	0	0	0	0	0	0	0	0	0	0	0				1	1	1	1.2	1.2	1.2	181.06
sp|P12109|CO6A1_HUMAN	sp|P12109|CO6A1_HUMAN	0	0	0	0	0	0	0	7.89963e+06	9295700	5.59963e+06	2393500	1.10026e+06	1167930	0	0	446030	1.00534e+06	0	3.87913e+06	7.34427e+06	2.33587e+06	0	0	0	0	0	0	0	0	0	0	0	0	0	0	0	0	0				12	12	12	18.1	18.1	18.1	108.53
sp|P12111|CO6A3_HUMAN	sp|P12111|CO6A3_HUMAN	0	0	0	0	0	0	0	0	0	367847	568120	0	3.28127e+06	0	0	0	6888500	0	0	0	0	0	0	12154000	14946400	10043100	0	0	0	0	0	0	0	0	0	0	0	0				10	10	10	5	5	5	343.67
sp|P12259|FA5_HUMAN	sp|P12259|FA5_HUMAN	0	0	0	3.12643e+06	0	5022100	0	2.48577e+06	0	0	0	0	0	0	0	0	0	0	0	0	0	0	0	0	0	0	0	0	0	0	0	0	0	0	0	0	0	0				7	7	5	3.8	3.8	2.6	251.7
sp|P12273|PIP_HUMAN	sp|P12273|PIP_HUMAN	0	0	0	0	0	0	0	0	0	0	0	0	0	0	0	0	0	0	0	0	0	0	0	0	0	0	0	0	0	0	0	285393	0	0	0	0	0	0				2	2	2	6.8	6.8	6.8	16.572
sp|P12429|ANXA3_HUMAN	sp|P12429|ANXA3_HUMAN	0	0	0	0	0	0	0	0	0	0	0	0	0	0	0	0	0	0	0	0	0	0	0	3055800	1.34607e+06	0	0	0	0	0	0	0	0	0	0	0	0	0				4	4	4	17.3	17.3	17.3	36.375
sp|P12814|ACTN1_HUMAN;sp|P35609|ACTN2_HUMAN	sp|P12814|ACTN1_HUMAN	0	0	0	0	0	0	0	0	0	0	0	0	0	0	0	0	0	0	0	0	0	0	0	0	0	0	0	0	0	0	0	0	0	0	0	0	0	0				5	2	2	7.8	3.6	3.6	103.06
sp|P12830|CADH1_HUMAN	sp|P12830|CADH1_HUMAN	0	0	0	0	0	0	0	0	0	0	0	0	0	0	0	0	0	0	0	0	0	0	0	0	0	0	0	0	0	0	0	0	0	0	0	0	0	0				1	1	1	2	2	2	97.455
sp|P12883|MYH7_HUMAN	sp|P12883|MYH7_HUMAN	0	0	0	0	0	0	0	0	0	0	0	0	0	0	0	0	0	0	0	0	0	0	0	0	0	0	0	0	0	0	0	0	0	0	0	0	0	0				1	1	1	0.8	0.8	0.8	223.09
sp|P13521|SCG2_HUMAN	sp|P13521|SCG2_HUMAN	0	0	0	0	0	0	0	0	0	0	0	0	0	0	0	0	0	0	0	0	0	0	0	14994000	22282666	0	0	0	14254067	38374668	48106732	4.31327e+06	596733	943733	0	0	0	0				10	10	10	19.3	19.3	19.3	70.94
sp|P13591|NCAM1_HUMAN	sp|P13591|NCAM1_HUMAN	0	0	0	0	0	609130	1.80793e+06	2.96261e+06	9094933	91267000	82786664	30197666	11841833	1.56244e+06	0	0	0	0	0	0	0	0	0	617217	3.68877e+06	5.00597e+06	0	0	80563.3	0	0	263423	0	0	0	0	0	0				33	33	33	44.4	44.4	44.4	94.573
sp|P13598|ICAM2_HUMAN	sp|P13598|ICAM2_HUMAN	0	0	0	0	0	0	0	0	0	0	0	0	0	0	0	0	0	0	0	0	0	0	0	0	0	0	0	0	0	0	0	0	0	0	0	0	0	0				2	2	2	9.5	9.5	9.5	30.654
sp|P13611|CSPG2_HUMAN	sp|P13611|CSPG2_HUMAN	0	0	0	0	0	0	0	0	0	0	0	0	0	0	0	0	0	0	0	0	0	0	0	0	0	0	0	0	0	0	0	0	0	0	0	0	0	0				1	1	1	0.7	0.7	0.7	372.82
sp|P13639|EF2_HUMAN	sp|P13639|EF2_HUMAN	0	0	0	0	0	0	0	0	0	0	0	0	0	0	0	0	0	0	0	0	0	0	0	0	0	0	0	0	0	0	0	0	0	0	0	0	0	0				1	1	1	1.6	1.6	1.6	95.337
sp|P13671|CO6_HUMAN	sp|P13671|CO6_HUMAN	0	0	0	0	0	0	0	0	0	0	0	13632667	17885666	3.10023e+06	136238	0	0	0	0	0	0	0	0	0	0	0	0	0	0	0	0	0	0	0	0	0	0	0				37	37	37	48.6	48.6	48.6	104.79
sp|P13693|TCTP_HUMAN	sp|P13693|TCTP_HUMAN	0	0	0	0	0	0	0	0	0	0	0	0	0	0	0	0	0	0	0	0	0	0	0	0	0	0	0	0	0	0	0	0	0	0	0	0	0	0				1	1	1	7.6	7.6	7.6	19.595
sp|P13747|HLAE_HUMAN	sp|P13747|HLAE_HUMAN	0	0	0	0	0	0	0	0	0	0	0	0	0	0	0	0	0	0	0	0	0	0	0	0	0	0	0	0	0	0	0	0	0	0	0	0	0	0				1	1	1	2.5	2.5	2.5	40.057
sp|P13796|PLSL_HUMAN;sp|P13797|PLST_HUMAN;sp|Q14651|PLSI_HUMAN	sp|P13796|PLSL_HUMAN	0	0	0	0	0	0	0	0	0	0	0	0	0	0	0	0	1.04777e+06	4212500	1.87243e+06	4.93957e+06	5.46623e+06	0	0	0	0	0	0	0	0	0	0	0	0	0	0	0	0	0				20	20	20	40.7	40.7	40.7	70.288
sp|P14151|LYAM1_HUMAN	sp|P14151|LYAM1_HUMAN	0	0	0	0	0	0	0	0	0	0	0	0	0	2677200	0	0	0	0	0	0	0	0	0	0	0	0	0	0	0	0	0	0	0	0	0	0	0	0				3	3	3	9.7	9.7	9.7	42.187
sp|P14209|CD99_HUMAN	sp|P14209|CD99_HUMAN	0	0	0	0	0	0	0	0	0	0	0	0	0	0	0	0	0	0	0	0	0	0	0	0	0	0	0	0	0	0	0	0	0	0	0	0	0	0				1	1	1	5.4	5.4	5.4	18.848
sp|P14314|GLU2B_HUMAN	sp|P14314|GLU2B_HUMAN	0	0	0	0	0	0	0	0	0	0	4.10637e+06	0	0	0	0	0	0	0	0	0	0	0	0	0	0	0	0	0	0	0	0	0	0	0	0	0	0	0				4	4	4	8.1	8.1	8.1	59.425
sp|P14384|CBPM_HUMAN	sp|P14384|CBPM_HUMAN	0	0	0	0	0	0	0	0	0	0	0	0	0	0	0	0	0	0	0	0	0	0	0	0	0	0	0	0	0	0	0	0	0	0	0	0	0	0				1	1	1	4.3	4.3	4.3	50.513
sp|P14543|NID1_HUMAN	sp|P14543|NID1_HUMAN	0	0	0	0	0	0	0	0	0	0	0	0	0	0	0	0	0	0	0	0	0	0	0	0	0	0	0	0	0	0	0	0	0	0	0	0	0	0				4	4	4	5.9	5.9	5.9	136.38
sp|P14618|KPYM_HUMAN	sp|P14618|KPYM_HUMAN	0	0	0	0	0	0	0	0	0	0	0	0	0	0	0	0	0	0	0	0	0	0	0	0	0	0	0	0	0	0	0	0	0	0	0	0	0	0				2	2	2	5.8	5.8	5.8	57.936
sp|P14621|ACYP2_HUMAN	sp|P14621|ACYP2_HUMAN	0	0	0	0	0	0	0	0	0	0	0	0	0	0	0	0	0	0	0	0	0	0	0	0	0	0	0	0	0	0	0	0	8995500	3.21247e+06	0	0	0	0				2	2	2	19.2	19.2	19.2	11.139
sp|P14625|ENPL_HUMAN	sp|P14625|ENPL_HUMAN	0	0	0	0	0	0	0	0	0	0	0	0	0	0	0	0	0	0	0	0	0	0	0	0	0	0	0	0	0	0	0	0	0	0	0	0	0	0				2	1	1	3.2	1.7	1.7	92.468
sp|P14780|MMP9_HUMAN	sp|P14780|MMP9_HUMAN	0	0	0	0	0	0	0	0	0	0	898113	0	0	0	0	0	0	0	0	0	0	0	0	0	0	0	0	0	0	0	0	0	0	0	0	0	0	0				3	3	3	7.1	7.1	7.1	78.457
sp|P14923|PLAK_HUMAN	sp|P14923|PLAK_HUMAN	0	0	0	0	0	0	0	0	0	0	0	0	0	0	0	0	0	0	0	0	0	0	0	0	0	0	0	0	0	0	0	281110	0	0	0	0	0	0				4	4	4	6.4	6.4	6.4	81.744
sp|P15104|GLNA_HUMAN	sp|P15104|GLNA_HUMAN	0	0	0	0	0	0	0	0	0	0	0	0	0	0	0	0	0	0	0	0	0	0	0	0	0	0	0	0	0	0	0	0	0	0	0	0	0	0				2	2	2	6.7	6.7	6.7	42.064
sp|P15151|PVR_HUMAN	sp|P15151|PVR_HUMAN	0	0	0	0	0	0	0	0	0	0	0	0	0	0	0	0	0	0	0	0	0	0	0	0	0	0	0	0	0	0	0	0	0	0	0	0	0	0				1	1	1	3.1	3.1	3.1	45.302
sp|P15289|ARSA_HUMAN	sp|P15289|ARSA_HUMAN	0	0	0	0	0	0	0	0	0	0	0	0	0	0	0	0	0	0	0	680050	0	0	0	0	0	0	0	0	0	0	0	0	0	0	0	0	0	0				3	3	3	10.8	10.8	10.8	53.588
sp|P15509|CSF2R_HUMAN	sp|P15509|CSF2R_HUMAN	0	0	0	0	0	0	0	0	0	0	0	0	0	0	0	0	0	0	0	0	0	0	0	0	0	0	0	0	0	0	0	0	0	0	0	0	0	0				2	2	2	8.5	8.5	8.5	46.206
sp|P15924|DESP_HUMAN	sp|P15924|DESP_HUMAN	0	0	0	0	0	0	0	0	0	0	0	0	0	0	0	0	0	0	0	0	0	0	0	0	0	0	0	0	0	0	26630	691400	0	0	0	0	53896.7	0				22	22	22	8.8	8.8	8.8	331.77
sp|P16035|TIMP2_HUMAN	sp|P16035|TIMP2_HUMAN	0	0	0	0	0	0	0	0	0	0	0	0	0	0	7711800	7.09133e+06	0	0	0	0	0	0	0	0	0	31384000	47961332	0	992433	0	0	0	0	0	0	0	0	0				5	5	5	15.9	15.9	15.9	24.399
sp|P16070|CD44_HUMAN	sp|P16070|CD44_HUMAN	0	0	0	0	0	0	0	0	0	0	0	0	0	0	0	0	0	0	0	0	0	0	0	0	0	0	0	0	0	0	0	0	0	0	0	0	0	0				2	2	2	4.9	4.9	4.9	81.537
sp|P16401|H15_HUMAN	sp|P16401|H15_HUMAN	0	0	0	0	0	0	0	0	0	0	0	0	0	0	0	0	0	0	0	0	0	0	0	0	0	0	0	0	0	0	0	0	0	0	0	0	0	0				2	2	2	9.3	9.3	9.3	22.58
sp|P16402|H13_HUMAN	sp|P16402|H13_HUMAN	0	0	0	0	0	0	0	0	0	0	0	0	0	0	0	0	0	0	0	0	0	0	0	0	0	0	0	0	0	0	7576300	11904667	0	0	0	0	0	0				3	3	2	14	14	9	22.35
sp|P16403|H12_HUMAN	sp|P16403|H12_HUMAN	0	0	0	0	0	0	0	0	0	0	0	0	0	0	0	0	0	0	0	0	0	0	0	0	0	0	0	0	0	0	19760334	0	3356000	0	0	0	0	0				3	2	2	14.6	9.4	9.4	21.364
sp|P16519|NEC2_HUMAN	sp|P16519|NEC2_HUMAN	0	0	0	0	0	0	0	0	0	0	0	0	0	0	0	0	0	0	0	0	0	0	0	0	0	0	0	0	0	0	0	0	0	0	0	0	0	0				1	1	1	2	2	2	70.564
sp|P16562|CRIS2_HUMAN;sp|P54108|CRIS3_HUMAN	sp|P16562|CRIS2_HUMAN;sp|P54108|CRIS3_HUMAN	0	0	0	0	0	0	0	0	0	0	0	0	0	0	0	0	0	0	0	0	0	0	0	0	0	0	0	0	0	0	0	0	0	0	0	0	0	0				1	1	1	4.1	4.1	4.1	27.259
sp|P16870|CBPE_HUMAN	sp|P16870|CBPE_HUMAN	0	0	0	0	0	0	0	0	0	0	0	0	0	0	0	0	0	1835800	2.33533e+06	5953800	7.17873e+06	0	0	0	0	0	0	0	0	0	0	0	0	0	0	0	0	0				12	12	12	30	30	30	53.15
sp|P16930|FAAA_HUMAN	sp|P16930|FAAA_HUMAN	0	0	0	0	0	0	0	0	0	0	0	0	0	0	0	0	0	0	0	0	0	0	0	0	0	0	0	0	0	0	0	0	0	0	0	0	0	0				2	2	2	8.6	8.6	8.6	46.374
sp|P16949|STMN1_HUMAN;sp|Q93045|STMN2_HUMAN	sp|P16949|STMN1_HUMAN;sp|Q93045|STMN2_HUMAN	0	0	0	0	0	0	0	0	0	0	0	0	0	0	0	0	0	0	0	0	0	0	0	0	0	0	0	0	0	0	0	0	0	0	0	0	0	0				2	2	2	14.8	14.8	14.8	17.302
sp|P17066|HSP76_HUMAN;sp|P48741|HSP77_HUMAN	sp|P17066|HSP76_HUMAN;sp|P48741|HSP77_HUMAN	0	0	0	0	0	0	0	0	0	0	0	0	0	0	0	0	0	0	0	0	0	0	0	0	0	0	0	0	0	0	0	0	0	0	0	0	0	0				5	1	1	9.8	1.7	1.7	71.027
sp|P17096|HMGA1_HUMAN	sp|P17096|HMGA1_HUMAN	0	0	0	0	0	0	0	0	0	0	0	0	0	0	0	0	0	0	0	0	0	0	0	0	0	0	0	0	0	0	0	0	0	0	0	0	0	0				1	1	1	15.9	15.9	15.9	11.676
sp|P17174|AATC_HUMAN	sp|P17174|AATC_HUMAN	0	0	0	0	0	0	0	0	0	0	0	0	0	0	0	0	0	3.60633e+06	2.50993e+06	0	0	0	0	0	0	0	0	0	0	0	0	0	0	0	0	0	0	0				9	9	9	34.4	34.4	34.4	46.247
sp|P17677|NEUM_HUMAN	sp|P17677|NEUM_HUMAN	0	0	0	0	0	0	0	0	0	0	0	0	0	0	3.60467e+06	0	0	0	0	0	0	0	0	0	0	0	0	0	0	0	0	0	0	0	0	0	0	0				6	6	5	54.2	54.2	48.7	24.802
sp|P17900|SAP3_HUMAN	sp|P17900|SAP3_HUMAN	0	0	0	0	0	0	0	0	0	0	0	0	0	0	0	0	0	0	0	0	0	0	0	0	0	0	0	0	0	0	0	0	0	0	0	0	0	0				2	2	2	9.3	9.3	9.3	20.838
sp|P17936|IBP3_HUMAN	sp|P17936|IBP3_HUMAN	0	0	0	0	0	0	0	0	0	0	0	0	0	0	0	0	0	0	0	0	0	0	0	0	0	0	0	0	0	0	0	0	0	0	0	0	0	0				2	2	2	7.9	7.9	7.9	31.674
sp|P18065|IBP2_HUMAN	sp|P18065|IBP2_HUMAN	0	0	0	0	0	0	0	0	0	0	0	0	0	0	0	0	0	0	1.97587e+06	5.47323e+06	7699700	0	0	0	0	0	0	0	4869000	6.07067e+06	0	0	2.05107e+06	0	0	0	0	0				6	6	6	22.8	22.8	22.8	34.814
sp|P18206|VINC_HUMAN	sp|P18206|VINC_HUMAN	0	0	0	0	0	0	0	0	0	0	0	0	0	0	0	0	0	0	0	0	0	0	0	0	0	0	0	0	0	0	0	0	0	0	0	0	0	0				2	2	2	2.4	2.4	2.4	123.8
sp|P18428|LBP_HUMAN	sp|P18428|LBP_HUMAN	0	0	0	0	0	0	0	0	0	0	0	0	0	0	0	0	0	0	0	0	0	0	0	0	0	0	0	0	0	0	0	0	0	0	0	0	0	0				1	1	1	4	4	4	53.383
sp|P18669|PGAM1_HUMAN	sp|P18669|PGAM1_HUMAN	0	0	0	0	0	0	0	0	0	0	0	0	0	0	0	0	0	0	0	9845367	4758600	0	0	0	0	0	0	0	0	0	0	0	0	0	0	0	0	0				9	9	6	34.3	34.3	20.5	28.804
sp|P19021|AMD_HUMAN	sp|P19021|AMD_HUMAN	0	0	0	0	0	0	0	0	0	0	0	0	0	0	0	0	0	0	9141933	14106667	0	0	0	0	0	0	0	0	10654600	15193667	2587100	0	0	0	0	0	0	0				11	11	11	15.6	15.6	15.6	108.33
sp|P19022|CADH2_HUMAN	sp|P19022|CADH2_HUMAN	0	0	0	0	0	0	0	0	0	0	0	0	0	0	0	0	0	0	0	0	0	0	0	5627900	140236672	94922336	10848433	0	0	0	0	0	0	0	0	0	0	0				14	14	14	18.8	18.8	18.8	99.808
sp|P19320|VCAM1_HUMAN	sp|P19320|VCAM1_HUMAN	0	0	0	0	0	0	973640	0	0	1658600	2077400	0	0	0	0	0	0	0	0	0	0	0	0	0	0	0	0	0	0	0	0	0	0	0	0	0	0	0				10	10	10	15.7	15.7	15.7	81.275
sp|P19652|A1AG2_HUMAN	sp|P19652|A1AG2_HUMAN	0	0	0	0	0	0	0	0	0	0	0	0	0	0	0	0	0	0	0	0	0	0	0	0	0	0	0	0	0	0	0	0	0	0	0	0	0	0				3	2	2	17.4	13.4	13.4	23.602
sp|P19823|ITIH2_HUMAN;CON__Q9TRI1	sp|P19823|ITIH2_HUMAN	2.72307e+06	3.49657e+06	2.66955e+06	2355600	937977	647890	1.01104e+06	13435500	24874334	17465666	17421334	4.57097e+06	456407	666953	2581100	2044300	405833	0	0	0	0	0	0	0	0	0	0	0	0	0	0	0	0	0	0	0	0	0				23	23	23	25.6	25.6	25.6	106.46
sp|P19827|ITIH1_HUMAN;CON__Q0VCM5	sp|P19827|ITIH1_HUMAN	0	0	5740600	4.40913e+06	1.61843e+06	1077470	2108900	14672333	26632000	11256000	9455067	2.71607e+06	400263	0	704403	6053300	8.33277e+06	2.45477e+06	586923	0	0	0	0	0	0	0	0	0	0	0	0	0	0	0	0	0	0	0				20	20	20	26.8	26.8	26.8	101.39
sp|P19971|TYPH_HUMAN	sp|P19971|TYPH_HUMAN	0	0	0	0	0	0	0	0	0	0	0	0	0	0	0	0	0	0	0	0	0	0	0	0	0	0	0	0	0	0	0	0	0	0	0	0	0	0				4	4	4	9.8	9.8	9.8	49.955
sp|P20062|TCO2_HUMAN	sp|P20062|TCO2_HUMAN	0	0	0	0	0	0	0	0	0	0	0	0	0	0	0	0	0	0	0	0	0	0	0	0	0	0	0	0	0	0	0	0	0	0	0	0	0	0				2	2	2	4.2	4.2	4.2	47.534
sp|P20472|PRVA_HUMAN	sp|P20472|PRVA_HUMAN	0	0	0	0	0	0	0	0	0	0	0	0	0	0	0	0	0	0	0	0	0	0	0	0	0	0	0	64047000	144297664	24679000	0	0	0	0	0	0	0	0				5	5	5	48.2	48.2	48.2	12.059
sp|P20700|LMNB1_HUMAN	sp|P20700|LMNB1_HUMAN	0	0	0	0	0	0	0	0	0	0	0	0	0	0	0	0	0	0	0	0	0	0	0	0	0	0	0	0	0	0	0	0	0	0	0	0	0	0				2	2	2	7.5	7.5	7.5	66.408
sp|P20742|PZP_HUMAN	sp|P20742|PZP_HUMAN	0	0	0	0	0	2.64583e+06	0	0	0	0	0	0	0	0	0	0	0	0	0	0	0	0	0	0	0	0	0	0	0	0	0	0	0	0	0	0	0	0				8	4	4	5.8	3	3	163.86
sp|P20774|MIME_HUMAN	sp|P20774|MIME_HUMAN	0	0	0	0	0	0	0	0	0	0	0	0	0	0	0	0	4286400	11747000	11768300	8689567	26186666	94323000	94285000	0	32501000	124700664	0	0	0	0	458333	0	0	0	0	0	0	0				12	12	12	33.2	33.2	33.2	33.922
sp|P20908|CO5A1_HUMAN	sp|P20908|CO5A1_HUMAN	0	0	0	0	0	0	0	0	0	0	0	0	0	0	0	0	0	0	0	0	0	0	0	0	0	0	0	0	0	0	0	0	0	0	0	0	0	0				3	3	3	2.2	2.2	2.2	183.56
sp|P20933|ASPG_HUMAN	sp|P20933|ASPG_HUMAN	0	0	0	0	0	0	0	0	0	0	0	0	0	0	0	0	0	0	0	0	0	0	0	0	0	0	0	0	0	0	0	0	0	0	0	0	0	0				1	1	1	6.1	6.1	6.1	37.208
sp|P21802|FGFR2_HUMAN	sp|P21802|FGFR2_HUMAN	0	0	0	0	0	0	0	0	0	0	0	0	0	0	0	0	0	0	0	1979800	0	0	0	0	0	0	0	0	0	0	0	0	0	0	0	0	0	0				3	3	3	3.8	3.8	3.8	92.024
sp|P22105|TENX_HUMAN;sp|Q16473|TENXA_HUMAN	sp|P22105|TENX_HUMAN	0	0	3.00957e+06	2571800	0	0	0	0	0	0	0	0	0	0	0	0	0	0	0	0	0	0	0	0	0	0	0	0	0	0	0	0	0	0	0	0	0	0				10	10	10	5.6	5.6	5.6	458.38
sp|P22223|CADH3_HUMAN	sp|P22223|CADH3_HUMAN	0	0	0	0	0	0	0	0	0	0	0	0	0	0	0	0	0	0	0	0	0	0	0	0	0	0	0	0	0	0	0	0	0	0	0	0	0	0				1	1	1	2.5	2.5	2.5	91.417
sp|P22304|IDS_HUMAN	sp|P22304|IDS_HUMAN	0	0	0	0	0	0	0	0	0	0	0	0	1270780	0	0	0	0	0	0	0	0	0	0	0	0	0	0	0	0	0	0	0	0	0	0	0	0	0				7	7	7	19.3	19.3	19.3	61.872
sp|P22314|UBA1_HUMAN	sp|P22314|UBA1_HUMAN	0	0	0	0	0	0	0	0	0	0	0	0	0	0	0	0	0	0	0	0	0	0	0	0	0	0	0	0	0	0	0	0	0	0	0	0	0	0				2	2	2	3.1	3.1	3.1	117.85
sp|P22352|GPX3_HUMAN	sp|P22352|GPX3_HUMAN	0	0	0	0	0	0	0	0	0	0	0	0	0	0	0	0	0	0	0	0	0	0	0	0	0	0	0	0	0	0	0	0	0	0	0	0	0	0				1	1	1	6.2	6.2	6.2	25.552
sp|P22626|ROA2_HUMAN	sp|P22626|ROA2_HUMAN	0	0	0	0	0	0	0	0	0	0	0	0	0	0	0	0	0	0	0	0	0	0	0	0	0	0	0	0	0	0	0	0	0	0	0	0	0	0				1	1	1	2.8	2.8	2.8	37.429
sp|P22748|CAH4_HUMAN	sp|P22748|CAH4_HUMAN	0	0	0	0	0	0	0	0	0	0	0	0	0	0	0	0	0	0	0	0	0	0	0	0	12358700	0	0	0	0	0	0	0	0	0	0	0	0	0				5	5	5	17.6	17.6	17.6	35.032
sp|P22792|CPN2_HUMAN	sp|P22792|CPN2_HUMAN	0	0	0	0	0	0	0	0	0	0	0	0	0	0	0	0	0	0	0	0	0	0	0	0	0	0	0	0	0	0	0	0	0	0	0	0	0	0				4	4	4	10.3	10.3	10.3	60.556
sp|P22897|MRC1_HUMAN	sp|P22897|MRC1_HUMAN	0	0	0	0	0	0	0	3.68613e+06	1.03359e+06	0	0	0	0	0	0	0	0	0	0	0	0	0	0	0	0	0	0	0	0	0	0	0	0	0	0	0	0	0				11	11	11	9.1	9.1	9.1	166.01
sp|P23142|FBLN1_HUMAN;CON__ENSEMBL:ENSBTAP00000016046	sp|P23142|FBLN1_HUMAN	0	0	0	0	0	0	0	0	6.62123e+06	31087666	38268668	21122034	5139700	0	0	0	0	0	0	0	0	0	0	0	0	0	0	0	0	0	0	0	0	0	0	0	0	0				22	22	22	41.7	41.7	41.7	77.213
sp|P23468|PTPRD_HUMAN	sp|P23468|PTPRD_HUMAN	0	0	0	0	0	0	0	0	0	0	4.12157e+06	5.26713e+06	2.19713e+06	0	0	4372800	2.96233e+06	0	0	0	0	0	0	0	0	0	0	0	0	0	0	0	0	0	0	0	0	0				12	12	12	10.8	10.8	10.8	214.76
sp|P23470|PTPRG_HUMAN	sp|P23470|PTPRG_HUMAN	0	0	0	0	0	0	0	0	0	0	0	0	0	0	0	1.5547e+06	1611700	0	0	0	0	0	0	0	0	0	0	0	0	0	0	0	0	0	0	0	0	0				6	6	6	4.8	4.8	4.8	162
sp|P23471|PTPRZ_HUMAN	sp|P23471|PTPRZ_HUMAN	0	0	0	2023300	2524200	2456500	2070700	1337920	1.43017e+06	1.41493e+06	983810	1593100	4104400	8279800	6.13013e+06	4.23657e+06	0	0	0	0	0	0	0	0	0	0	0	0	0	0	0	0	0	0	0	0	0	0				9	9	9	4.4	4.4	4.4	254.58
sp|P23515|OMGP_HUMAN	sp|P23515|OMGP_HUMAN	0	0	0	0	0	0	0	0	1737000	2.26297e+06	1.06727e+06	555073	0	1.34973e+06	0	0	0	0	0	0	0	0	0	0	0	0	0	0	0	0	0	0	0	0	0	0	0	0				7	7	7	13.4	13.4	13.4	49.607
sp|P23528|COF1_HUMAN;sp|Q9Y281|COF2_HUMAN	sp|P23528|COF1_HUMAN	0	0	0	0	0	0	0	0	0	0	0	0	0	0	0	0	0	0	0	0	0	0	0	0	0	0	0	0	0	0	0	0	0	0	0	0	0	0				3	3	3	25.9	25.9	25.9	18.502
sp|P23582|ANFC_HUMAN	sp|P23582|ANFC_HUMAN	0	0	0	0	0	0	0	0	0	0	0	0	0	0	0	0	0	0	0	0	0	0	0	0	0	0	0	0	136500000	211626672	50940668	2269900	3.02767e+06	0	0	0	0	0				1	1	1	14.3	14.3	14.3	13.246
sp|P24043|LAMA2_HUMAN	sp|P24043|LAMA2_HUMAN	0	0	0	0	0	0	0	0	0	0	0	0	0	0	0	0	0	0	0	0	0	0	0	0	0	0	0	0	0	0	0	0	0	0	0	0	0	0				4	4	4	1.8	1.8	1.8	343.9
sp|P24588|AKAP5_HUMAN	sp|P24588|AKAP5_HUMAN	0	0	0	0	0	0	0	0	0	0	0	0	0	0	0	0	0	0	0	0	0	0	0	0	0	0	0	0	0	0	0	0	0	0	0	0	0	0				1	1	1	3.7	3.7	3.7	47.088
sp|P24592|IBP6_HUMAN	sp|P24592|IBP6_HUMAN	0	0	0	0	0	0	0	0	0	0	0	0	0	0	0	0	0	0	9048367	26769000	34007000	17991000	5981400	15659033	15850767	0	0	0	0	0	0	0	0	0	0	0	0	0				7	7	7	47.1	47.1	47.1	25.322
sp|P24593|IBP5_HUMAN	sp|P24593|IBP5_HUMAN	0	0	0	0	0	0	0	0	0	0	0	0	0	0	0	0	0	0	0	0	0	0	0	0	0	0	0	0	0	0	0	0	0	0	0	0	0	0				1	1	1	4.4	4.4	4.4	30.57
sp|P25311|ZA2G_HUMAN	sp|P25311|ZA2G_HUMAN	0	0	0	0	0	0	0	0	0	0	0	0	0	0	0	0	0	0	1337000	14809000	18969000	6.47773e+06	0	0	0	0	0	0	0	0	0	0	0	0	0	0	0	0				17	17	17	52	52	52	34.258
sp|P25705|ATPA_HUMAN	sp|P25705|ATPA_HUMAN	0	0	0	0	0	0	0	0	0	0	0	0	0	0	0	0	0	0	0	0	0	0	0	0	0	0	0	0	0	0	0	0	0	0	0	0	0	0				2	2	2	5.6	5.6	5.6	59.75
sp|P26038|MOES_HUMAN	sp|P26038|MOES_HUMAN	0	0	0	0	0	0	0	0	0	0	0	0	0	0	0	0	0	0	0	0	0	0	0	0	0	0	0	0	0	0	0	0	0	0	0	0	0	0				2	2	2	7.5	7.5	7.5	67.819
sp|P26927|HGFL_HUMAN;sp|Q2TV78|MST1L_HUMAN	sp|P26927|HGFL_HUMAN;sp|Q2TV78|MST1L_HUMAN	0	0	0	0	0	0	0	0	0	0	0	0	0	0	0	0	1780500	0	0	0	0	0	0	0	0	0	0	0	0	0	0	0	0	0	0	0	0	0				8	8	8	17.9	17.9	17.9	80.319
sp|P26992|CNTFR_HUMAN	sp|P26992|CNTFR_HUMAN	0	0	0	0	0	0	0	0	0	0	0	0	0	0	0	0	0	0	0	0	0	0	0	0	0	0	0	0	0	0	0	0	0	0	0	0	0	0				2	2	2	5.9	5.9	5.9	40.633
sp|P27169|PON1_HUMAN	sp|P27169|PON1_HUMAN	0	0	0	0	0	2225500	5.22897e+06	5.60923e+06	2.39257e+06	3.65687e+06	4.28703e+06	2019500	1.29423e+06	0	921663	2.24997e+06	1239060	2.22403e+06	4.97363e+06	6361400	3067100	0	0	0	0	0	0	0	0	0	0	0	0	0	0	0	0	0				14	14	14	47	47	47	39.731
sp|P27482|CALL3_HUMAN	sp|P27482|CALL3_HUMAN	0	0	0	0	0	0	0	0	0	0	0	0	0	0	0	0	0	0	0	0	0	0	0	0	0	0	0	0	0	0	0	0	0	0	0	0	0	0				4	4	4	38.9	38.9	38.9	16.891
sp|P27797|CALR_HUMAN	sp|P27797|CALR_HUMAN	0	0	0	0	0	0	0	0	0	0	0	0	0	2.60817e+06	4.61607e+06	5.72963e+06	2247000	0	0	0	0	0	0	0	0	0	0	0	0	0	0	0	0	0	0	0	0	0				9	9	9	31.4	31.4	31.4	48.141
sp|P28827|PTPRM_HUMAN	sp|P28827|PTPRM_HUMAN	0	0	0	0	0	0	0	0	0	0	0	0	0	0	0	0	0	0	0	0	0	0	0	0	0	0	0	0	0	0	0	0	0	0	0	0	0	0				1	1	1	1.2	1.2	1.2	163.68
sp|P29323|EPHB2_HUMAN	sp|P29323|EPHB2_HUMAN	0	0	0	0	0	0	0	0	0	0	0	0	0	0	0	0	0	0	0	0	0	0	0	0	0	0	0	0	0	0	0	0	0	0	0	0	0	0				1	1	1	1.1	1.1	1.1	117.49
sp|P29401|TKT_HUMAN	sp|P29401|TKT_HUMAN	0	0	0	0	0	0	0	0	0	0	0	0	0	0	0	2871300	4.37933e+06	517090	0	0	0	0	0	0	0	0	0	0	0	0	0	0	0	0	0	0	0	0				11	11	11	27.3	27.3	27.3	67.877
sp|P29508|SPB3_HUMAN	sp|P29508|SPB3_HUMAN	0	0	0	0	0	0	0	0	0	0	0	0	0	0	0	0	0	0	0	0	0	0	0	0	0	0	0	0	0	0	0	0	0	0	0	0	0	0				3	2	2	10.3	8.5	8.5	44.564
sp|P29622|KAIN_HUMAN	sp|P29622|KAIN_HUMAN	0	0	0	0	0	0	0	0	0	0	0	0	0	0	0	0	0	3.44317e+06	8828533	20908334	13877667	0	0	0	0	0	0	0	0	0	0	0	0	0	0	0	0	0				19	19	19	48	48	48	48.541
sp|P29966|MARCS_HUMAN	sp|P29966|MARCS_HUMAN	0	0	0	0	0	0	0	0	0	0	0	0	0	0	0	0	0	0	0	0	0	0	0	0	0	0	0	0	0	0	0	0	0	0	0	0	0	0				2	2	2	14.5	14.5	14.5	31.554
sp|P30040|ERP29_HUMAN	sp|P30040|ERP29_HUMAN	0	0	0	0	0	0	0	0	0	0	0	0	0	0	0	0	0	0	0	0	0	0	0	0	0	0	0	0	0	0	0	0	0	0	0	0	0	0				1	1	1	5.7	5.7	5.7	28.993
sp|P30043|BLVRB_HUMAN	sp|P30043|BLVRB_HUMAN	0	0	0	0	0	0	0	0	0	0	0	0	0	0	0	0	0	0	0	0	0	0	0	0	0	0	0	0	0	0	0	0	0	0	0	0	0	0				2	2	2	14.1	14.1	14.1	22.119
sp|P30086|PEBP1_HUMAN	sp|P30086|PEBP1_HUMAN	0	0	0	0	0	0	0	0	0	0	0	0	0	0	0	0	0	0	0	0	0	0	0	0	0	0	0	56826000	28082334	0	0	0	0	0	0	0	0	0				4	4	4	32.1	32.1	32.1	21.057
sp|P30101|PDIA3_HUMAN	sp|P30101|PDIA3_HUMAN	0	0	0	0	0	0	0	0	0	0	0	0	0	0	0	0	0	0	0	0	0	0	0	0	0	0	0	0	0	0	0	0	0	0	0	0	0	0				4	4	4	9.9	9.9	9.9	56.782
sp|P30530|UFO_HUMAN	sp|P30530|UFO_HUMAN	0	0	0	0	0	0	0	0	0	0	0	0	0	0	0	0	0	0	0	0	0	0	0	0	0	0	0	0	0	0	0	0	0	0	0	0	0	0				2	2	2	4.9	4.9	4.9	98.336
sp|P30740|ILEU_HUMAN	sp|P30740|ILEU_HUMAN	0	0	0	0	0	0	0	0	0	0	0	0	0	0	0	0	0	0	0	0	0	0	0	0	0	0	0	0	0	0	0	0	0	0	0	0	0	0				4	4	4	14	14	14	42.741
sp|P31025|LCN1_HUMAN;sp|Q5VSP4|LC1L1_HUMAN	sp|P31025|LCN1_HUMAN;sp|Q5VSP4|LC1L1_HUMAN	0	0	0	0	0	0	0	0	0	0	0	0	0	0	0	0	0	0	0	0	0	0	0	0	0	0	0	0	0	0	0	0	0	0	0	0	0	0				2	2	2	12.5	12.5	12.5	19.25
sp|P31150|GDIA_HUMAN	sp|P31150|GDIA_HUMAN	0	0	0	0	0	0	0	0	0	0	0	0	0	0	0	0	0	0	0	0	4001500	5673900	0	0	0	0	0	0	0	0	0	0	0	0	0	0	0	0				4	4	4	12.3	12.3	12.3	50.582
sp|P31151|S10A7_HUMAN;sp|Q86SG5|S1A7A_HUMAN	sp|P31151|S10A7_HUMAN;sp|Q86SG5|S1A7A_HUMAN	0	0	0	0	0	0	0	0	0	0	0	0	0	0	0	0	0	0	0	0	0	0	0	0	0	0	0	0	0	0	0	0	0	0	0	0	0	0				2	2	2	22.8	22.8	22.8	11.471
sp|Q9Y243|AKT3_HUMAN;sp|P31749|AKT1_HUMAN	sp|Q9Y243|AKT3_HUMAN;sp|P31749|AKT1_HUMAN	0	0	0	0	0	0	0	0	0	0	0	0	0	0	0	0	0	0	0	0	0	0	0	0	0	0	0	0	0	0	0	0	0	0	0	0	0	0				1	1	1	3.3	3.3	3.3	55.774
sp|P55795|HNRH2_HUMAN;sp|P31943|HNRH1_HUMAN	sp|P55795|HNRH2_HUMAN;sp|P31943|HNRH1_HUMAN	0	0	0	0	0	0	0	0	0	0	0	0	0	0	0	0	0	0	0	0	0	0	0	0	0	0	0	0	0	0	0	0	0	0	0	0	0	0				1	1	1	3.8	3.8	3.8	49.263
sp|P31946|1433B_HUMAN	sp|P31946|1433B_HUMAN	0	0	0	0	0	0	0	0	0	0	0	0	0	0	0	0	0	0	0	0	0	4207100	4707400	0	0	0	0	0	0	0	0	0	0	0	0	0	0	0				4	4	4	30.1	30.1	30.1	28.082
sp|P31947|1433S_HUMAN	sp|P31947|1433S_HUMAN	0	0	0	0	0	0	0	0	0	0	0	0	0	0	0	0	0	0	0	0	0	0	0	0	0	0	0	0	0	0	0	0	0	0	0	0	0	0				2	2	2	8.9	8.9	8.9	27.774
sp|P31949|S10AB_HUMAN	sp|P31949|S10AB_HUMAN	0	0	0	0	0	0	0	0	0	0	0	0	0	0	0	0	0	0	0	0	0	0	0	0	0	0	0	0	0	0	0	0	0	0	0	0	0	0				2	2	2	23.8	23.8	23.8	11.74
sp|P32004|L1CAM_HUMAN	sp|P32004|L1CAM_HUMAN	0	0	0	0	0	0	4455200	0	0	0	0	0	0	0	0	0	0	0	0	0	0	0	0	0	0	0	0	0	0	0	0	0	0	0	0	0	0	0				4	4	4	5.7	5.7	5.7	140
sp|P32119|PRDX2_HUMAN	sp|P32119|PRDX2_HUMAN	0	0	0	0	0	0	0	0	0	0	0	0	0	0	0	0	0	0	0	0	0	7.04813e+06	24551000	10451333	0	0	0	0	0	0	0	0	0	0	0	0	0	0				5	5	4	18.2	18.2	12.6	21.892
sp|P33241|LSP1_HUMAN	sp|P33241|LSP1_HUMAN	0	0	0	0	0	0	0	0	0	0	0	0	0	0	0	0	0	0	0	0	0	0	0	0	0	0	0	0	0	0	0	0	0	0	0	0	0	0				1	1	1	9.4	9.4	9.4	37.191
sp|P33908|MA1A1_HUMAN	sp|P33908|MA1A1_HUMAN	0	0	0	0	0	0	0	0	0	0	0	0	0	0	0	0	0	0	0	0	0	0	0	0	0	0	0	0	15776800	27545334	36464332	5.91137e+06	0	0	0	0	0	0				6	6	6	9.3	9.3	9.3	72.968
sp|P35030|TRY3_HUMAN	sp|P35030|TRY3_HUMAN	0	0	0	0	0	0	0	0	0	0	0	0	0	0	0	0	0	0	0	0	0	0	0	0	0	0	0	0	0	0	0	0	0	0	0	0	0	0				1	1	1	4.3	4.3	4.3	32.528
sp|P35052|GPC1_HUMAN	sp|P35052|GPC1_HUMAN	0	0	0	0	0	0	0	0	0	0	0	0	0	0	0	0	0	0	0	0	0	0	0	0	0	0	0	0	0	0	0	0	0	0	0	0	0	0				2	2	2	5.6	5.6	5.6	61.68
sp|P35442|TSP2_HUMAN	sp|P35442|TSP2_HUMAN	0	0	0	0	0	0	0	0	0	0	0	0	0	0	0	0	0	0	0	0	0	0	0	0	0	0	0	0	0	0	0	0	0	0	0	0	0	0				1	1	1	1.1	1.1	1.1	129.99
sp|P35443|TSP4_HUMAN	sp|P35443|TSP4_HUMAN	0	0	0	0	0	0	0	0	0	0	0	0	0	0	0	0	0	0	0	0	0	0	0	0	0	0	0	0	0	0	0	0	0	0	0	0	0	0				4	3	3	8	6.3	6.3	105.87
sp|P35542|SAA4_HUMAN	sp|P35542|SAA4_HUMAN	0	0	0	0	0	0	0	0	0	0	0	0	0	0	0	0	0	0	0	0	0	0	0	0	0	0	0	0	0	476433	0	0	0	398733	0	0	0	0				3	3	3	23.1	23.1	23.1	14.746
sp|P35579|MYH9_HUMAN	sp|P35579|MYH9_HUMAN	0	0	0	0	0	0	0	0	0	0	0	0	0	0	0	0	0	0	0	0	0	0	0	0	0	0	0	0	0	0	0	0	0	0	0	0	0	0				10	10	10	7	7	7	226.53
sp|P35590|TIE1_HUMAN	sp|P35590|TIE1_HUMAN	0	0	0	0	0	0	0	0	0	0	0	0	0	0	0	0	0	0	0	0	0	0	0	0	0	0	0	0	0	0	0	0	0	0	0	0	0	0				2	2	2	3.2	3.2	3.2	125.09
sp|P35858|ALS_HUMAN	sp|P35858|ALS_HUMAN	0	0	0	0	0	0	0	0	0	0	0	0	0	0	1.60597e+06	6.18123e+06	3128800	0	0	0	0	0	0	0	0	0	0	0	0	0	0	0	0	0	0	0	0	0				12	12	12	25.3	25.3	25.3	66.034
sp|P36222|CH3L1_HUMAN	sp|P36222|CH3L1_HUMAN	0	0	0	0	0	0	0	0	0	0	0	0	0	0	0	0	0	0	0	0	0	0	0	91550000	350090016	299070016	151243328	34348000	26363000	2603600	0	3.77193e+06	2.49827e+06	1.79467e+06	0	0	0	0				14	14	14	42.8	42.8	42.8	42.625
sp|P36955|PEDF_HUMAN;CON__Q95121	sp|P36955|PEDF_HUMAN	0	0	0	0	0	0	0	0	0	0	0	0	14294	20148	0	0	0	0	8687867	402326656	1024903296	452473344	123960000	54664000	19361334	8199500	4452500	1.46831e+06	316796	238659	30759	68225.7	71060.3	120166	0	0	0	0				24	24	24	51.9	51.9	51.9	46.312
sp|P36980|FHR2_HUMAN	sp|P36980|FHR2_HUMAN	0	0	0	0	0	0	0	0	0	0	0	0	0	0	0	14357000	0	0	0	0	0	0	0	0	0	0	0	0	0	0	0	0	0	0	0	0	0	0				5	3	3	20.7	11.9	11.9	30.65
sp|P39059|COFA1_HUMAN	sp|P39059|COFA1_HUMAN	0	0	0	0	0	0	0	0	0	0	0	0	0	0	0	0	0	0	0	0	0	0	0	0	0	0	0	0	0	0	0	0	0	0	0	0	0	0				1	1	1	1.2	1.2	1.2	141.72
sp|P39060|COIA1_HUMAN	sp|P39060|COIA1_HUMAN	0	0	0	0	0	0	0	0	0	0	0	0	0	0	0	0	0	0	0	0	0	0	0	0	0	0	0	0	0	0	0	3079900	0	0	0	0	0	0				5	5	5	4.2	4.2	4.2	178.19
sp|P40189|IL6RB_HUMAN	sp|P40189|IL6RB_HUMAN	0	0	0	0	0	0	0	0	0	0	0	1571500	1.80227e+06	0	0	0	0	0	0	0	0	0	0	0	0	0	0	0	0	0	0	0	0	0	0	0	0	0				7	7	7	11	11	11	103.54
sp|P40925|MDHC_HUMAN	sp|P40925|MDHC_HUMAN	0	0	0	0	0	0	0	0	0	0	0	0	0	0	0	0	0	0	3.28163e+06	13699000	4.53683e+06	0	0	0	0	0	0	0	0	0	0	0	0	0	0	0	0	0				12	12	12	41.3	41.3	41.3	36.426
sp|P41180|CASR_HUMAN	sp|P41180|CASR_HUMAN	0	0	0	0	0	0	0	0	0	0	0	0	0	0	0	0	0	0	0	0	0	0	0	0	0	0	0	0	0	0	0	0	0	0	0	0	0	0				1	1	1	0.9	0.9	0.9	120.67
sp|P41218|MNDA_HUMAN	sp|P41218|MNDA_HUMAN	0	0	0	0	0	0	0	0	0	0	0	0	0	0	0	0	0	0	0	0	0	0	0	0	0	0	0	0	0	0	0	0	0	0	0	0	0	0				1	1	1	4.2	4.2	4.2	45.836
sp|P41222|PTGDS_HUMAN	sp|P41222|PTGDS_HUMAN	0	0	0	0	0	0	0	3.53157e+06	0	0	0	0	0	0	0	0	0	0	0	0	11726333	30324000	174413328	2489833216	6026333184	4753200128	1277833344	359056672	184326672	94759664	72117000	62208000	65081000	39032332	28060334	0	0	1.42253e+06				14	14	14	89.5	89.5	89.5	21.029
sp|Q9BY66|KDM5D_HUMAN;sp|Q9UGL1|KDM5B_HUMAN;sp|P41229|KDM5C_HUMAN	sp|Q9BY66|KDM5D_HUMAN;sp|Q9UGL1|KDM5B_HUMAN;sp|P41229|KDM5C_HUMAN	0	0	0	0	0	0	0	0	0	0	0	0	0	0	0	0	0	0	0	0	0	0	0	0	0	0	0	0	0	0	0	0	0	0	0	0	0	0				2	2	2	0.7	0.7	0.7	174.07
sp|P41271|NBL1_HUMAN	sp|P41271|NBL1_HUMAN	0	0	0	0	0	0	0	0	0	0	0	0	0	0	0	0	0	0	0	0	0	0	0	0	0	0	0	0	0	0	0	0	0	0	0	0	0	0				1	1	1	3.9	3.9	3.9	19.408
sp|P43121|MUC18_HUMAN	sp|P43121|MUC18_HUMAN	0	0	0	0	0	0	0	0	0	4.13143e+06	16256667	13634000	3518600	1903400	0	0	0	0	0	0	0	0	0	0	0	0	0	0	0	0	0	0	0	0	0	0	0	0				16	16	16	26.9	26.9	26.9	71.607
sp|P43146|DCC_HUMAN	sp|P43146|DCC_HUMAN	0	0	0	0	0	0	0	0	0	3021100	937677	0	0	0	0	0	0	0	0	0	0	0	0	0	0	0	0	0	0	0	0	0	0	0	0	0	0	0				8	8	8	7.9	7.9	7.9	158.45
sp|P43251|BTD_HUMAN	sp|P43251|BTD_HUMAN	0	0	0	0	0	0	0	0	0	0	0	0	0	0	0	0	1.94577e+06	0	0	0	0	0	0	0	0	0	0	0	0	0	0	0	0	0	0	0	0	0				4	4	4	9.8	9.8	9.8	61.132
sp|P43490|NAMPT_HUMAN	sp|P43490|NAMPT_HUMAN	0	0	0	0	0	0	0	0	0	0	0	0	0	0	0	0	0	0	0	0	0	0	0	0	0	0	0	0	0	0	0	0	0	0	0	0	0	0				4	4	4	16.9	16.9	16.9	55.52
sp|P43652|AFAM_HUMAN;CON__REFSEQ:XP_585019	sp|P43652|AFAM_HUMAN	0	0	0	0	0	0	0	0	0	0	0	0	0	618037	4387500	63435332	50759332	747130	0	0	0	0	0	0	0	0	0	0	0	0	0	0	0	0	0	0	0	0				33	33	33	53.6	53.6	53.6	69.068
sp|P46108|CRK_HUMAN	sp|P46108|CRK_HUMAN	0	0	0	0	0	0	0	0	0	0	0	0	0	0	0	0	0	0	0	0	0	0	0	0	0	0	0	0	0	0	0	0	0	0	0	0	0	0				1	1	1	5.9	5.9	5.9	33.83
sp|P46459|NSF_HUMAN	sp|P46459|NSF_HUMAN	0	0	0	0	0	0	0	0	0	0	0	0	0	0	0	0	0	0	0	0	0	0	0	0	0	0	0	0	0	0	0	0	0	0	0	0	0	0				1	1	1	2.3	2.3	2.3	82.593
sp|P46976|GLYG_HUMAN	sp|P46976|GLYG_HUMAN	0	0	0	0	0	0	0	0	0	0	0	0	0	0	0	0	0	0	0	0	0	0	0	0	0	0	0	0	0	0	0	0	0	0	0	0	0	0				1	1	1	4.6	4.6	4.6	39.383
sp|P47929|LEG7_HUMAN	sp|P47929|LEG7_HUMAN	0	0	0	0	0	0	0	0	0	0	0	0	0	0	0	0	0	0	0	0	0	0	0	0	0	0	0	0	0	0	0	0	0	0	0	0	0	0				6	6	6	47.1	47.1	47.1	15.075
sp|P47972|NPTX2_HUMAN	sp|P47972|NPTX2_HUMAN	0	0	0	0	0	0	0	0	0	0	0	0	0	0	0	0	0	0	0	0	0	0	0	0	0	0	0	0	0	0	0	0	0	0	0	0	0	0				2	2	2	7	7	7	47.041
sp|P48539|PCP4_HUMAN	sp|P48539|PCP4_HUMAN	0	0	0	0	0	0	0	0	0	0	0	0	0	0	0	0	0	0	0	0	0	0	0	0	0	0	0	0	0	0	0	0	0	0	0	0	0	0				1	1	1	25.8	25.8	25.8	6.7913
sp|P48594|SPB4_HUMAN	sp|P48594|SPB4_HUMAN	0	0	0	0	0	0	0	0	0	0	0	0	0	0	0	0	0	0	0	0	0	0	0	0	0	0	0	0	0	0	0	0	0	0	0	0	0	0				3	3	2	10.3	10.3	8.5	44.853
sp|P48637|GSHB_HUMAN	sp|P48637|GSHB_HUMAN	0	0	0	0	0	0	0	0	0	0	0	0	0	0	0	0	0	0	0	0	0	0	0	0	0	0	0	0	0	0	0	0	0	0	0	0	0	0				1	1	1	4.6	4.6	4.6	52.384
sp|P48740|MASP1_HUMAN	sp|P48740|MASP1_HUMAN	0	0	0	0	0	0	0	0	0	0	0	0	0	0	0	0	0	0	0	0	0	0	0	0	0	0	0	0	0	0	0	0	0	0	0	0	0	0				4	4	4	9.6	9.6	9.6	79.246
sp|P48745|CCN3_HUMAN	sp|P48745|CCN3_HUMAN	0	0	0	0	0	0	0	0	0	0	0	0	0	0	0	0	0	0	0	0	0	0	0	0	0	0	0	0	0	0	0	0	0	0	0	0	0	0				1	1	1	5.6	5.6	5.6	39.162
sp|P49006|MRP_HUMAN	sp|P49006|MRP_HUMAN	0	0	0	0	0	0	0	0	0	0	0	0	0	0	0	0	0	0	0	0	0	0	0	0	0	0	0	0	0	0	0	0	0	0	0	0	0	0				2	2	2	26.2	26.2	26.2	19.529
sp|P49641|MA2A2_HUMAN	sp|P49641|MA2A2_HUMAN	0	0	0	0	0	0	0	0	0	0	0	395723	0	0	0	0	0	0	0	0	0	0	0	0	0	0	0	0	0	0	0	0	0	0	0	0	0	0				6	6	6	6.6	6.6	6.6	130.54
sp|P49747|COMP_HUMAN;CON__ENSEMBL:ENSBTAP00000006074	sp|P49747|COMP_HUMAN;CON__ENSEMBL:ENSBTAP00000006074	0	0	0	0	0	0	0	0	0	0	0	0	0	0	0	0	0	0	0	0	0	0	0	0	0	0	0	0	0	0	0	0	0	0	0	0	0	0			+	4	4	3	8.7	8.7	6.6	82.86
sp|P49908|SEPP1_HUMAN	sp|P49908|SEPP1_HUMAN	0	0	0	0	0	0	0	0	0	0	0	0	0	0	0	0	0	0	0	0	0	0	0	0	0	0	0	0	0	0	0	0	0	0	0	0	0	0				1	1	1	2.6	2.6	2.6	43.173
sp|P50395|GDIB_HUMAN	sp|P50395|GDIB_HUMAN	0	0	0	0	0	0	0	0	0	0	0	0	0	0	0	0	0	0	0	0	0	0	0	0	0	0	0	0	0	0	0	0	0	0	0	0	0	0				2	2	2	6.1	6.1	6.1	50.663
sp|P50895|BCAM_HUMAN	sp|P50895|BCAM_HUMAN	0	0	0	0	0	0	0	0	0	0	0	0	0	0	0	0	0	0	0	0	0	0	0	0	0	0	0	0	0	0	0	0	0	0	0	0	0	0				2	2	2	4	4	4	67.404
sp|P51530|DNA2_HUMAN	sp|P51530|DNA2_HUMAN	0	0	0	0	0	0	0	0	0	0	0	0	0	0	0	0	0	0	0	0	0	0	0	0	0	0	0	0	0	0	0	0	0	0	0	0	0	0				2	2	2	2.6	2.6	2.6	120.41
sp|P51693|APLP1_HUMAN	sp|P51693|APLP1_HUMAN	0	0	0	0	0	0	0	0	0	3566600	47461668	50004000	23184666	8811567	2.97087e+06	2.97947e+06	3.91003e+06	2078400	4260800	7.57767e+06	1.4616e+06	1313670	3077000	7.67197e+06	1.98526e+06	392203	0	0	268490	0	0	0	0	187393	0	0	0	0				22	22	22	34	34	34	72.176
sp|P51884|LUM_HUMAN;CON__Q05443	sp|P51884|LUM_HUMAN	0	0	0	0	0	0	0	0	0	0	0	1.07829e+06	3.74983e+06	6288700	14191333	17352334	11939233	5.96483e+06	5470100	5000700	2283900	0	0	0	0	0	0	0	0	0	0	0	0	0	0	0	0	0				13	13	13	38.2	38.2	38.2	38.429
sp|P52272|HNRPM_HUMAN	sp|P52272|HNRPM_HUMAN	0	0	0	0	0	0	0	0	0	0	0	0	0	0	0	0	0	0	0	0	0	0	0	0	0	0	0	0	0	0	0	0	0	0	0	0	0	0				1	1	1	2.2	2.2	2.2	77.515
sp|P52565|GDIR1_HUMAN	sp|P52565|GDIR1_HUMAN	0	0	0	0	0	0	0	0	0	0	0	0	0	0	0	0	0	0	0	0	0	0	0	0	0	0	0	0	0	0	0	0	0	0	0	0	0	0				2	2	2	23	23	23	23.207
sp|P52566|GDIR2_HUMAN	sp|P52566|GDIR2_HUMAN	0	0	0	0	0	0	0	0	0	0	0	0	0	0	0	0	0	0	0	0	0	0	0	0	0	0	0	0	0	0	0	0	0	0	0	0	0	0				3	3	3	22.9	22.9	22.9	22.988
sp|P52758|RIDA_HUMAN	sp|P52758|RIDA_HUMAN	0	0	0	0	0	0	0	0	0	0	0	0	0	0	0	0	0	0	0	0	0	0	0	0	2672900	0	0	0	0	0	0	0	0	0	0	0	0	0				3	3	3	31.4	31.4	31.4	14.494
sp|P52797|EFNA3_HUMAN	sp|P52797|EFNA3_HUMAN	0	0	0	0	0	0	0	0	0	0	0	0	0	0	0	0	0	0	0	0	0	0	0	0	0	0	0	0	0	0	0	0	0	0	0	0	0	0				2	2	2	8	8	8	26.35
sp|P52799|EFNB2_HUMAN	sp|P52799|EFNB2_HUMAN	0	0	0	0	0	0	0	0	0	0	0	0	0	0	0	0	0	0	0	0	0	0	0	0	0	0	0	0	0	0	0	0	0	0	0	0	0	0				1	1	1	4.5	4.5	4.5	36.923
sp|P52823|STC1_HUMAN	sp|P52823|STC1_HUMAN	0	0	0	0	0	0	0	0	0	0	0	0	0	0	0	0	0	0	0	0	0	0	0	0	0	0	0	0	0	0	0	0	0	0	0	0	0	0				1	1	1	5.3	5.3	5.3	27.621
sp|P53634|CATC_HUMAN	sp|P53634|CATC_HUMAN	0	0	0	0	0	0	0	0	0	0	0	0	0	0	0	0	0	0	0	0	0	0	0	0	0	0	0	0	0	0	0	0	0	0	0	0	0	0				1	1	1	4.1	4.1	4.1	51.853
sp|P54132|BLM_HUMAN	sp|P54132|BLM_HUMAN	0	0	0	0	0	0	0	0	0	0	0	0	0	0	0	0	0	0	0	0	0	0	0	0	0	0	0	0	0	0	0	0	0	0	0	0	0	0				1	1	1	1.4	1.4	1.4	159
sp|P54289|CA2D1_HUMAN	sp|P54289|CA2D1_HUMAN	0	0	0	0	0	0	0	0	0	0	3.93873e+06	12136667	5.63667e+06	706200	0	0	0	0	0	0	0	0	0	0	0	0	0	0	0	0	0	0	0	0	0	0	0	0				29	29	27	28.7	28.7	27.7	124.57
sp|P54707|AT12A_HUMAN	sp|P54707|AT12A_HUMAN	0	0	0	0	0	0	0	0	0	0	0	0	0	0	0	0	0	0	0	0	0	0	0	0	0	0	0	0	0	0	0	0	0	0	0	0	0	0				3	3	3	4.8	4.8	4.8	115.51
sp|P54756|EPHA5_HUMAN	sp|P54756|EPHA5_HUMAN	0	0	0	0	0	0	0	0	0	0	0	0	0	0	0	0	0	0	0	0	0	0	0	0	0	0	0	0	0	0	0	0	0	0	0	0	0	0				2	2	2	3	3	3	114.8
sp|P54764|EPHA4_HUMAN	sp|P54764|EPHA4_HUMAN	0	0	0	0	0	0	0	0	0	0	0	0	0	0	32845666	51400000	8.35133e+06	0	0	0	0	0	0	0	0	0	0	0	0	0	0	0	0	0	0	0	0	0				9	9	9	14.1	14.1	14.1	109.86
sp|P54802|ANAG_HUMAN	sp|P54802|ANAG_HUMAN	0	0	0	0	0	0	0	0	0	0	0	0	0	0	0	0	0	0	0	0	0	0	0	0	0	0	0	0	0	0	0	0	0	0	0	0	0	0				1	1	1	3	3	3	82.265
sp|P55058|PLTP_HUMAN	sp|P55058|PLTP_HUMAN	0	0	0	0	0	4.87857e+06	6.32533e+06	4.33317e+06	2.52083e+06	4.39987e+06	5164600	0	0	0	0	0	0	0	0	0	0	0	0	0	0	0	0	0	0	0	0	0	0	0	0	0	0	0				8	8	8	18.9	18.9	18.9	54.739
sp|P55072|TERA_HUMAN	sp|P55072|TERA_HUMAN	0	0	0	0	0	0	0	0	0	0	0	0	0	0	0	0	0	0	0	0	0	0	0	0	0	0	0	0	0	0	0	0	0	0	0	0	0	0				2	2	2	4.6	4.6	4.6	89.321
sp|P55268|LAMB2_HUMAN	sp|P55268|LAMB2_HUMAN	0	0	0	0	0	0	0	0	0	0	0	0	0	0	0	0	0	0	0	0	0	0	0	0	0	0	0	0	0	0	0	0	0	0	0	0	0	0				3	3	3	3.2	3.2	3.2	195.98
sp|P55283|CADH4_HUMAN	sp|P55283|CADH4_HUMAN	0	0	0	0	0	0	0	0	0	0	0	0	0	0	0	0	0	0	0	0	0	0	0	0	0	0	0	0	0	0	0	0	0	0	0	0	0	0				4	4	4	5.9	5.9	5.9	100.28
sp|P55285|CADH6_HUMAN	sp|P55285|CADH6_HUMAN	0	0	0	0	0	0	0	0	0	0	0	0	1011860	0	0	0	0	0	0	0	0	0	0	0	0	0	0	0	0	0	0	0	0	0	0	0	0	0				5	5	5	12.2	12.2	12.2	88.308
sp|P55286|CADH8_HUMAN	sp|P55286|CADH8_HUMAN	0	0	0	0	0	0	0	0	0	0	0	0	0	0	0	0	0	0	0	0	0	0	0	0	0	0	0	0	0	0	0	0	0	0	0	0	0	0				1	1	1	2.8	2.8	2.8	88.252
sp|P55287|CAD11_HUMAN	sp|P55287|CAD11_HUMAN	0	0	0	0	0	0	0	0	0	0	0	0	0	0	0	0	0	0	0	0	0	0	0	0	0	0	0	0	0	0	0	0	0	0	0	0	0	0				5	5	5	7.3	7.3	7.3	87.964
sp|P55290|CAD13_HUMAN	sp|P55290|CAD13_HUMAN	0	0	0	0	0	0	0	0	0	0	0	0	0	0	0	0	0	0	0	0	0	0	2.21203e+06	30233666	54406668	27398334	2337700	0	0	0	0	0	0	0	0	0	0	0				7	7	7	11.2	11.2	11.2	78.286
sp|P55291|CAD15_HUMAN	sp|P55291|CAD15_HUMAN	0	0	0	0	0	0	0	0	0	0	0	0	0	0	0	0	0	0	0	0	0	0	0	0	0	0	0	0	0	0	0	0	0	0	0	0	0	0				3	3	3	6.3	6.3	6.3	88.915
sp|Q6EEV6|SUMO4_HUMAN;sp|P61956|SUMO2_HUMAN;sp|P55854|SUMO3_HUMAN	sp|Q6EEV6|SUMO4_HUMAN;sp|P61956|SUMO2_HUMAN;sp|P55854|SUMO3_HUMAN	0	0	0	0	0	0	0	0	0	0	0	0	0	0	0	0	0	0	0	0	0	0	0	0	0	0	0	0	0	0	0	0	0	0	0	0	0	0				1	1	1	12.6	12.6	12.6	10.685
sp|P56159|GFRA1_HUMAN	sp|P56159|GFRA1_HUMAN	0	0	0	0	0	0	0	0	0	0	0	0	0	0	0	0	0	0	0	0	0	0	0	0	0	0	0	0	0	0	1.20727e+06	737933	0	0	0	0	0	0				1	1	1	2.6	2.6	2.6	51.455
sp|P57087|JAM2_HUMAN	sp|P57087|JAM2_HUMAN	0	0	0	0	0	0	0	0	0	0	0	0	0	0	0	0	0	0	0	0	0	0	0	0	0	0	0	0	0	0	0	0	0	0	0	0	0	0				2	2	2	9.7	9.7	9.7	33.207
sp|P58417|NXPH1_HUMAN	sp|P58417|NXPH1_HUMAN	0	0	0	0	0	0	0	0	0	0	0	0	0	0	0	0	0	0	0	0	0	0	0	0	0	0	0	0	0	0	0	0	0	0	0	0	0	0				1	1	1	3	3	3	31.082
sp|P58546|MTPN_HUMAN	sp|P58546|MTPN_HUMAN	0	0	0	0	0	0	0	0	0	0	0	0	0	0	0	0	0	0	0	0	0	0	0	0	0	0	0	0	0	0	0	0	0	0	0	0	0	0				1	1	1	14.4	14.4	14.4	12.895
sp|P60033|CD81_HUMAN	sp|P60033|CD81_HUMAN	0	0	0	0	0	0	0	0	0	0	0	0	0	0	0	0	0	0	0	0	0	0	0	0	0	0	0	0	0	0	0	0	0	0	0	0	0	0				1	1	1	8.5	8.5	8.5	25.809
sp|P60174|TPIS_HUMAN	sp|P60174|TPIS_HUMAN	0	0	0	0	0	0	0	0	0	0	0	0	0	0	0	0	0	0	0	0	1.47691e+06	9713000	2.64427e+06	0	0	0	0	0	0	0	0	0	0	0	0	0	0	0				4	4	4	17.3	17.3	17.3	26.669
sp|P60709|ACTB_HUMAN;sp|Q6S8J3|POTEE_HUMAN;sp|A5A3E0|POTEF_HUMAN;sp|Q9BYX7|ACTBM_HUMAN;sp|P0CG39|POTEJ_HUMAN;sp|P0CG38|POTEI_HUMAN;sp|Q562R1|ACTBL_HUMAN	sp|P60709|ACTB_HUMAN	0	0	0	0	0	0	0	0	0	0	0	0	0	0	0	0	0	0	0	0	0	0	0	0	0	0	0	0	0	0	0	0	0	0	0	0	0	0				14	1	1	50.7	4.5	4.5	41.736
sp|P60983|GMFB_HUMAN	sp|P60983|GMFB_HUMAN	0	0	0	0	0	0	0	0	0	0	0	0	0	0	0	0	0	0	0	0	0	0	0	0	0	0	0	0	0	0	0	0	0	0	0	0	0	0				1	1	1	11.3	11.3	11.3	16.713
sp|P61106|RAB14_HUMAN	sp|P61106|RAB14_HUMAN	0	0	0	0	0	0	0	0	0	0	0	0	0	0	0	0	0	0	0	0	0	0	0	0	0	0	0	0	0	0	0	0	0	0	0	0	0	0				1	1	1	4.2	4.2	4.2	23.897
sp|P61626|LYSC_HUMAN	sp|P61626|LYSC_HUMAN	0	0	0	0	0	0	0	0	0	0	0	0	0	0	0	0	0	0	0	0	0	0	0	0	0	0	0	0	0	0	0	0	0	0	0	0	0	0				1	1	1	8.1	8.1	8.1	16.537
sp|P61769|B2MG_HUMAN	sp|P61769|B2MG_HUMAN	0	0	0	0	0	0	0	0	0	0	0	0	0	0	0	0	0	0	0	0	0	0	0	0	0	0	0	0	75473.3	1014300	118043336	848646656	1221093376	322812768	1.16073e+06	0	0	0				4	4	4	30.3	30.3	30.3	13.714
sp|P61916|NPC2_HUMAN	sp|P61916|NPC2_HUMAN	0	0	0	0	0	0	0	0	0	0	0	0	0	0	0	0	0	0	0	0	0	0	0	0	0	0	45289000	0	51254668	24692334	0	0	0	0	0	0	0	0				4	4	4	28.5	28.5	28.5	16.57
sp|P61981|1433G_HUMAN	sp|P61981|1433G_HUMAN	0	0	0	0	0	0	0	0	0	0	0	0	0	0	0	0	0	0	764867	1414800	0	0	0	0	0	0	0	0	0	0	0	0	0	0	0	0	0	0				7	7	7	41.3	41.3	41.3	28.302
sp|P62140|PP1B_HUMAN	sp|P62140|PP1B_HUMAN	0	0	0	0	0	0	0	0	0	0	0	0	0	0	0	0	0	0	0	0	0	0	0	0	0	0	0	0	0	0	0	0	0	0	0	0	0	0				1	1	1	4	4	4	37.186
sp|P62241|RS8_HUMAN	sp|P62241|RS8_HUMAN	0	0	0	0	0	0	0	0	0	0	0	0	0	0	0	0	0	0	0	0	0	0	0	0	0	0	0	0	0	0	0	0	0	0	0	0	0	0				1	1	1	6.2	6.2	6.2	24.205
sp|P62258|1433E_HUMAN	sp|P62258|1433E_HUMAN	0	0	0	0	0	0	0	0	0	0	0	0	0	0	0	0	622903	0	0	0	0	0	0	0	0	0	0	0	0	0	0	0	0	0	0	0	0	0				6	6	6	29	29	29	29.174
sp|P62328|TYB4_HUMAN	sp|P62328|TYB4_HUMAN	0	0	0	0	0	0	0	0	0	0	0	0	0	0	0	0	0	0	0	0	0	0	0	0	0	0	198640672	1012040000	232053344	100863664	73277336	11500833	5.49133e+06	0	0	0	0	0				9	9	9	93.2	93.2	93.2	5.0526
sp|P62805|H4_HUMAN	sp|P62805|H4_HUMAN	0	0	0	0	0	0	0	0	0	0	0	0	0	0	0	0	0	0	0	0	0	0	0	0	0	0	0	0	0	0	0	0	0	0	0	0	0	0				2	2	2	19.4	19.4	19.4	11.367
sp|P62937|PPIA_HUMAN	sp|P62937|PPIA_HUMAN	0	0	0	0	0	0	0	0	0	0	0	0	0	0	0	0	0	0	0	0	0	0	0	0	0	0	0	0	9660633	49292000	4076000	1.50933e+06	0	0	0	0	0	0				4	4	4	26.7	26.7	26.7	18.012
sp|P62942|FKB1A_HUMAN	sp|P62942|FKB1A_HUMAN	0	0	0	0	0	0	0	0	0	0	0	0	0	0	0	0	0	0	0	0	0	0	0	0	0	0	0	0	0	0	0	0	0	0	0	0	0	0				1	1	1	12	12	12	11.951
sp|P63010|AP2B1_HUMAN	sp|P63010|AP2B1_HUMAN	0	0	0	0	0	0	0	0	0	0	0	0	0	0	0	0	0	0	0	0	0	0	0	0	0	0	0	0	0	0	0	0	0	0	0	0	0	0				1	1	1	1.4	1.4	1.4	104.55
sp|P63027|VAMP2_HUMAN	sp|P63027|VAMP2_HUMAN	0	0	0	0	0	0	0	0	0	0	0	0	0	0	0	0	0	0	0	0	0	0	0	0	0	0	0	0	0	0	0	0	0	0	0	0	0	0				1	1	1	13.8	13.8	13.8	12.663
sp|P63104|1433Z_HUMAN	sp|P63104|1433Z_HUMAN	0	0	0	0	0	0	0	0	0	0	0	0	0	0	0	0	2.44233e+06	1546900	1015280	0	1951800	1.72757e+06	0	0	0	0	0	0	0	0	0	0	0	0	0	0	0	0				10	10	10	51.8	51.8	51.8	27.745
sp|P63261|ACTG_HUMAN	sp|P63261|ACTG_HUMAN	0	0	0	0	0	0	0	0	0	0	0	0	0	0	0	0	0	0	0	0	0	0	0	0	0	0	0	0	370200	10583067	17217000	21962334	9235167	469333	0	0	0	0				14	14	1	50.7	50.7	4.5	41.792
sp|P63313|TYB10_HUMAN;CON__P21752	sp|P63313|TYB10_HUMAN	0	0	0	0	0	0	0	0	0	0	0	0	0	0	0	0	0	0	0	0	0	0	0	0	0	0	0	191303328	74163000	6.17627e+06	5.89297e+06	2.62883e+06	0	0	0	0	0	0				6	6	6	81.8	81.8	81.8	5.0256
sp|Q9BQE3|TBA1C_HUMAN;sp|Q71U36|TBA1A_HUMAN;sp|P68363|TBA1B_HUMAN;sp|Q6PEY2|TBA3E_HUMAN;sp|P0DPH8|TBA3D_HUMAN;sp|P0DPH7|TBA3C_HUMAN	sp|Q9BQE3|TBA1C_HUMAN;sp|Q71U36|TBA1A_HUMAN;sp|P68363|TBA1B_HUMAN;sp|Q6PEY2|TBA3E_HUMAN;sp|P0DPH8|TBA3D_HUMAN;sp|P0DPH7|TBA3C_HUMAN	0	0	0	0	0	0	0	0	0	0	0	0	0	0	0	0	0	0	0	0	0	0	0	0	0	0	0	0	0	0	0	0	0	0	0	0	0	0				2	2	2	7.8	7.8	7.8	49.895
sp|Q6NXT2|H3C_HUMAN;sp|Q71DI3|H32_HUMAN;sp|Q5TEC6|H3PS2_HUMAN;sp|Q16695|H31T_HUMAN;sp|P84243|H33_HUMAN;sp|P68431|H31_HUMAN	sp|Q6NXT2|H3C_HUMAN;sp|Q71DI3|H32_HUMAN;sp|Q5TEC6|H3PS2_HUMAN;sp|Q16695|H31T_HUMAN;sp|P84243|H33_HUMAN;sp|P68431|H31_HUMAN	0	0	0	0	0	0	0	0	0	0	0	0	0	0	0	0	0	0	0	0	0	0	0	0	0	0	0	0	0	0	0	0	0	0	0	0	0	0				1	1	1	5.2	5.2	5.2	15.214
sp|P68871|HBB_HUMAN	sp|P68871|HBB_HUMAN	0	0	0	220330000	468016672	541750016	370683328	241920000	180026672	776516672	473129984	103886664	0	0	0	20907666	7063700	0	0	0	0	0	0	0	0	0	0	0	0	1174600	0	3.31483e+06	0	0	0	0	0	0				13	13	7	83	83	51	15.998
sp|P69892|HBG2_HUMAN;sp|P69891|HBG1_HUMAN	sp|P69892|HBG2_HUMAN;sp|P69891|HBG1_HUMAN	0	0	0	0	8.16103e+06	0	0	0	3093700	17356334	9309000	0	0	0	0	0	0	0	0	0	0	0	0	0	0	0	0	0	0	0	0	0	0	0	0	0	0	0				7	6	6	50.3	43.5	43.5	16.126
sp|P69905|HBA_HUMAN;CON__P01966;sp|P02008|HBAZ_HUMAN	sp|P69905|HBA_HUMAN;CON__P01966	0	0	34693332	196313328	296640000	372753344	277886656	146563328	100738664	378626656	265066656	55218668	7.54173e+06	4.97333e+06	12287333	10950367	2.27297e+06	0	0	0	0	0	0	0	0	0	0	0	1168000	0	306243	697800	1.07467e+06	1115900	0	0	0	0			+	8	8	8	71.1	71.1	71.1	15.257
sp|P78324|SHPS1_HUMAN;sp|Q5TFQ8|SIRBL_HUMAN;sp|O00241|SIRB1_HUMAN;sp|Q9P1W8|SIRPG_HUMAN	sp|P78324|SHPS1_HUMAN;sp|Q5TFQ8|SIRBL_HUMAN	0	0	0	0	0	0	0	0	0	0	0	0	0	0	0	8417733	36084000	11288000	3.63927e+06	1.01827e+06	0	2120600	0	6.61577e+06	3.82043e+06	0	0	19655334	8816867	2.24607e+06	811500	0	0	0	0	0	0	0				15	15	15	41.5	41.5	41.5	54.966
sp|P78509|RELN_HUMAN	sp|P78509|RELN_HUMAN	0	0	0	0	0	0	2743500	2301500	0	0	951897	3.12737e+06	1.70807e+06	0	0	0	0	0	0	0	0	0	0	0	0	0	0	0	0	0	0	0	0	0	0	0	0	0				18	18	18	6.9	6.9	6.9	388.38
sp|P80108|PHLD_HUMAN	sp|P80108|PHLD_HUMAN	0	0	0	0	0	0	0	0	0	0	0	0	1.13769e+06	0	0	0	0	0	0	0	0	0	0	0	0	0	0	0	0	0	0	0	0	0	0	0	0	0				4	4	4	6	6	6	92.335
sp|P80188|NGAL_HUMAN	sp|P80188|NGAL_HUMAN	0	0	0	0	0	0	0	0	0	0	0	0	0	0	0	0	0	0	0	0	0	0	0	0	14080333	67193000	0	0	0	0	0	0	0	0	0	0	0	0				6	6	6	33.8	33.8	33.8	22.588
sp|P80303|NUCB2_HUMAN	sp|P80303|NUCB2_HUMAN	0	0	0	0	0	0	0	0	0	0	0	0	0	0	0	0	0	0	0	0	0	0	0	0	0	0	0	0	0	0	0	0	0	0	0	0	0	0				2	2	2	7.1	7.1	7.1	50.222
sp|P80723|BASP1_HUMAN	sp|P80723|BASP1_HUMAN	0	0	0	0	0	0	0	0	0	0	0	0	0	11006933	4.99093e+06	2.48027e+06	0	0	0	0	4764000	8938400	0	5.10657e+06	13867667	0	0	0	4.23017e+06	3.79253e+06	12181667	1.49833e+06	0	0	0	0	0	0				11	11	11	65.2	65.2	65.2	22.693
sp|P80748|LV321_HUMAN	sp|P80748|LV321_HUMAN	0	0	0	0	0	0	0	0	0	0	0	0	0	0	0	0	0	0	0	0	0	0	0	0	0	0	0	0	0	0	0	0	0	0	0	0	0	0				3	3	1	29.9	29.9	6.8	12.446
sp|P81605|DCD_HUMAN	sp|P81605|DCD_HUMAN	0	0	0	0	0	0	0	0	0	0	0	0	0	0	0	0	0	0	0	0	0	0	0	0	0	0	0	0	24869666	34837332	2.98363e+06	16087333	11669333	16100667	26210334	13713333	4.62267e+06	0				5	5	5	47.3	47.3	47.3	11.284
sp|P84157|MXRA7_HUMAN	sp|P84157|MXRA7_HUMAN	0	0	0	0	0	0	0	0	0	0	0	0	0	0	0	0	0	0	0	0	0	0	0	0	0	0	0	0	0	0	0	0	0	0	0	0	0	0				1	1	1	14.2	14.2	14.2	21.466
sp|P98153|IDD_HUMAN	sp|P98153|IDD_HUMAN	0	0	0	0	0	0	0	0	0	0	0	0	0	0	0	0	0	0	0	0	0	0	0	0	0	0	0	0	0	0	0	0	0	0	0	0	0	0				1	1	1	2.2	2.2	2.2	60.81
sp|P98160|PGBM_HUMAN	sp|P98160|PGBM_HUMAN	0	0	19572334	13382967	5113300	9715800	9704933	21843666	20856666	0	0	0	0	0	0	0	0	0	0	0	0	0	0	0	0	1.85759e+06	121691664	44463668	2721400	543757	0	0	0	0	0	0	0	0				14	14	14	4.1	4.1	4.1	468.83
sp|P98172|EFNB1_HUMAN	sp|P98172|EFNB1_HUMAN	0	0	0	0	0	0	0	0	0	0	0	0	0	0	0	0	0	0	0	0	0	0	0	0	0	0	0	0	0	0	0	0	0	0	0	0	0	0				1	1	1	3.8	3.8	3.8	38.006
sp|Q01469|FABP5_HUMAN	sp|Q01469|FABP5_HUMAN	0	0	0	0	0	0	0	0	0	0	0	0	0	0	0	0	0	0	0	0	0	0	0	0	0	0	0	0	2.70817e+06	0	0	0	0	0	0	0	0	0				3	3	3	23.7	23.7	23.7	15.164
sp|Q01518|CAP1_HUMAN	sp|Q01518|CAP1_HUMAN	0	0	0	0	0	0	0	0	0	0	0	0	0	0	0	0	0	0	0	0	0	0	0	0	0	0	0	0	0	0	0	0	0	0	0	0	0	0				2	2	2	7.2	7.2	7.2	51.901
sp|Q01995|TAGL_HUMAN	sp|Q01995|TAGL_HUMAN	0	0	0	0	0	0	0	0	0	0	0	0	0	0	0	0	0	0	0	0	0	0	0	0	0	0	0	0	0	0	0	0	0	0	0	0	0	0				2	2	2	10.4	10.4	10.4	22.611
sp|Q02246|CNTN2_HUMAN	sp|Q02246|CNTN2_HUMAN	0	0	0	0	0	0	0	10513333	62428332	12896000	1014570	0	0	0	0	0	0	0	0	0	0	0	0	0	0	0	0	0	90290	0	0	0	0	0	0	0	0	0				21	21	21	25.8	25.8	25.8	113.39
sp|Q02383|SEMG2_HUMAN	sp|Q02383|SEMG2_HUMAN	0	0	0	0	0	0	0	0	0	0	0	0	0	0	0	0	0	0	0	0	0	0	0	0	0	0	0	0	0	0	0	0	0	0	0	0	0	0				12	9	9	26.8	21	21	65.444
sp|Q02487|DSC2_HUMAN	sp|Q02487|DSC2_HUMAN	0	0	0	0	0	0	0	0	0	0	0	0	0	0	0	0	0	0	0	0	0	0	0	0	0	0	0	0	0	0	0	0	0	0	0	0	0	0				5	5	5	8.2	8.2	8.2	99.961
sp|Q02747|GUC2A_HUMAN	sp|Q02747|GUC2A_HUMAN	0	0	0	0	0	0	0	0	0	0	0	0	0	0	0	0	0	0	0	0	0	0	0	0	0	0	0	0	0	0	0	0	0	0	0	0	0	0				1	1	1	19.1	19.1	19.1	12.388
sp|Q02809|PLOD1_HUMAN	sp|Q02809|PLOD1_HUMAN	0	0	0	0	0	0	0	0	0	0	0	0	0	0	0	0	0	0	0	0	0	0	0	0	0	0	0	0	0	0	0	0	0	0	0	0	0	0				4	4	4	8.9	8.9	8.9	83.549
sp|Q02818|NUCB1_HUMAN	sp|Q02818|NUCB1_HUMAN	0	0	0	0	0	0	0	0	0	0	0	1678800	14869367	0	0	0	0	0	0	0	0	0	0	0	9422800	0	0	0	4.50963e+06	0	0	0	0	0	0	0	0	0				12	12	12	28.2	28.2	28.2	53.879
sp|Q03167|TGBR3_HUMAN	sp|Q03167|TGBR3_HUMAN	0	0	0	0	0	0	0	0	0	0	0	0	0	0	0	0	0	0	0	0	0	0	0	0	0	0	0	0	0	0	0	0	0	0	0	0	0	0				2	2	2	2.7	2.7	2.7	93.498
sp|Q03591|FHR1_HUMAN;sp|Q9BXR6|FHR5_HUMAN	sp|Q03591|FHR1_HUMAN	0	0	0	0	0	0	0	0	0	0	0	0	0	4233500	14782333	0	2358600	0	0	0	0	0	0	0	0	0	0	0	0	0	0	0	0	0	0	0	0	0				8	5	3	22.4	14.5	7.3	37.65
sp|Q04756|HGFA_HUMAN;CON__ENSEMBL:ENSBTAP00000023055	sp|Q04756|HGFA_HUMAN;CON__ENSEMBL:ENSBTAP00000023055	0	0	0	0	0	0	0	0	0	0	0	0	0	0	0	0	0	0	0	0	0	0	0	0	0	0	0	0	0	0	0	0	0	0	0	0	0	0			+	3	3	3	6.7	6.7	6.7	70.681
sp|Q05996|ZP2_HUMAN	sp|Q05996|ZP2_HUMAN	0	0	0	0	0	0	0	0	0	0	0	0	0	0	0	0	0	0	0	0	0	0	0	0	0	0	0	0	0	0	0	0	0	0	0	0	0	0				2	2	2	3.8	3.8	3.8	82.356
sp|Q06033|ITIH3_HUMAN;CON__Q0V8M9	sp|Q06033|ITIH3_HUMAN	0	0	0	0	0	0	0	0	0	1.87107e+06	2.25013e+06	592840	0	0	0	2199600	0	0	0	0	0	0	0	0	0	0	0	0	0	0	0	0	0	0	0	0	0	0				6	6	6	7.8	7.8	7.8	99.848
sp|Q06418|TYRO3_HUMAN	sp|Q06418|TYRO3_HUMAN	0	0	0	0	0	0	0	0	0	0	0	0	0	0	0	0	0	0	0	0	0	0	0	0	0	0	0	0	0	0	0	0	0	0	0	0	0	0				1	1	1	2.9	2.9	2.9	96.904
sp|Q06481|APLP2_HUMAN	sp|Q06481|APLP2_HUMAN	0	0	0	0	0	0	0	0	0	666983	0	0	0	1.29627e+06	1044800	0	0	0	0	0	0	0	0	0	0	0	0	0	0	0	0	0	0	0	0	0	0	0				10	9	9	16.5	15.5	15.5	86.955
sp|Q06828|FMOD_HUMAN	sp|Q06828|FMOD_HUMAN	0	0	0	0	0	0	0	0	0	0	0	0	0	0	0	0	0	0	0	0	0	0	0	0	0	0	0	0	0	0	0	0	0	0	0	0	0	0				3	3	3	9.3	9.3	9.3	43.178
sp|Q07954|LRP1_HUMAN	sp|Q07954|LRP1_HUMAN	0	0	0	0	0	0	0	0	0	0	0	0	0	0	0	0	0	0	0	0	0	0	0	0	0	0	0	0	0	0	0	0	0	0	0	0	0	0				4	4	4	1.2	1.2	1.2	504.6
sp|Q08345|DDR1_HUMAN	sp|Q08345|DDR1_HUMAN	0	0	0	0	0	0	0	0	0	0	0	0	0	0	0	0	0	0	0	2.08227e+06	0	0	0	0	0	0	0	0	0	0	0	0	0	0	0	0	0	0				6	6	6	9.6	9.6	9.6	101.13
sp|Q08380|LG3BP_HUMAN	sp|Q08380|LG3BP_HUMAN	0	0	0	9407400	0	0	0	444220	0	0	0	0	0	0	0	0	0	0	0	0	0	0	0	0	0	0	0	0	0	0	0	0	0	0	0	0	0	0				5	5	5	10.4	10.4	10.4	65.33
sp|Q08629|TICN1_HUMAN	sp|Q08629|TICN1_HUMAN	0	0	0	0	0	0	0	0	0	0	0	0	0	0	0	0	0	0	0	0	0	0	0	0	0	0	0	0	0	0	0	0	0	0	0	0	0	0				1	1	1	4.8	4.8	4.8	49.124
sp|Q10471|GALT2_HUMAN	sp|Q10471|GALT2_HUMAN	0	0	0	0	0	0	0	0	0	0	0	0	0	0	0	0	0	0	0	1699780	4.60363e+06	0	0	0	0	0	0	0	0	0	0	0	0	373133	0	0	0	0				5	5	5	9.1	9.1	9.1	64.732
sp|Q12805|FBLN3_HUMAN	sp|Q12805|FBLN3_HUMAN	0	0	0	0	0	0	0	0	0	0	0	0	2.57538e+06	0	2.83703e+06	5.44567e+06	1477600	0	0	1.94443e+06	1.70867e+06	0	0	0	0	0	0	0	0	0	0	0	0	0	0	0	0	0				11	11	11	30.8	30.8	30.8	54.64
sp|Q12841|FSTL1_HUMAN	sp|Q12841|FSTL1_HUMAN	0	0	0	0	0	0	0	0	0	0	0	0	0	0	2.00773e+06	12081833	6.73833e+06	0	0	0	0	0	0	0	0	0	0	0	0	0	0	0	815433	0	0	0	0	0				6	6	6	18.5	18.5	18.5	34.985
sp|Q12860|CNTN1_HUMAN	sp|Q12860|CNTN1_HUMAN	0	0	0	0	0	0	0	467857	54601668	70319664	12841967	2.88603e+06	21333334	25967000	3281800	534620	0	0	0	1.26932e+06	0	3.08407e+06	11381967	2.69033e+06	0	0	1.13803e+06	0	10229167	55151000	52620668	4.92513e+06	843940	0	0	0	0	0				40	40	40	43.5	43.5	43.5	113.32
sp|Q12907|LMAN2_HUMAN	sp|Q12907|LMAN2_HUMAN	0	0	0	0	0	0	0	0	0	0	0	0	0	0	0	0	0	0	0	0	0	0	0	0	0	0	0	0	0	0	0	0	0	0	0	0	0	0				4	4	4	12.4	12.4	12.4	40.228
sp|Q12913|PTPRJ_HUMAN	sp|Q12913|PTPRJ_HUMAN	0	0	0	0	0	0	0	0	0	0	0	0	0	0	0	0	0	0	0	0	0	0	0	0	0	0	0	0	0	0	0	0	0	0	0	0	0	0				2	2	2	2.3	2.3	2.3	145.94
sp|Q13228|SBP1_HUMAN	sp|Q13228|SBP1_HUMAN	0	0	0	0	0	0	0	0	0	0	0	0	0	0	0	0	0	0	0	0	0	0	0	0	0	0	0	0	0	0	0	0	0	0	0	0	0	0				4	4	4	11.4	11.4	11.4	52.39
sp|Q13231|CHIT1_HUMAN	sp|Q13231|CHIT1_HUMAN	0	0	0	0	0	0	0	0	0	0	0	0	0	0	0	0	0	0	0	0	0	0	0	6.09323e+06	22295334	6.22643e+06	0	0	0	0	0	0	0	0	0	0	0	0				6	6	6	14.8	14.8	14.8	51.681
sp|Q13332|PTPRS_HUMAN	sp|Q13332|PTPRS_HUMAN	0	0	0	0	0	0	0	2258800	1.38659e+06	431033	748420	1.82033e+06	0	598393	0	0	2.65223e+06	0	0	0	0	0	0	0	0	0	0	0	0	0	0	189110	0	0	0	0	0	0				13	13	13	12.3	12.3	12.3	217.04
sp|Q15819|UB2V2_HUMAN;sp|Q13404|UB2V1_HUMAN	sp|Q15819|UB2V2_HUMAN;sp|Q13404|UB2V1_HUMAN	0	0	0	0	0	0	0	0	0	0	0	0	0	0	0	0	0	0	0	0	0	0	0	0	0	0	0	0	0	0	0	0	0	0	0	0	0	0				1	1	1	6.9	6.9	6.9	16.363
sp|Q13443|ADAM9_HUMAN	sp|Q13443|ADAM9_HUMAN	0	0	0	0	0	0	0	0	0	0	0	0	0	0	0	0	0	0	0	0	0	0	0	0	0	0	0	0	0	0	0	0	0	0	0	0	0	0				1	1	1	2	2	2	90.555
sp|Q13449|LSAMP_HUMAN	sp|Q13449|LSAMP_HUMAN	0	0	0	0	0	0	0	0	0	0	0	0	0	12128067	42590000	73724000	22369000	4.36093e+06	2934700	5.62113e+06	9296433	4.97467e+06	0	0	0	0	0	0	608100	0	0	0	0	0	0	0	0	0				15	15	15	41.1	41.1	41.1	37.393
sp|Q13508|NAR3_HUMAN	sp|Q13508|NAR3_HUMAN	0	0	0	0	0	0	0	0	0	0	0	0	0	0	0	0	0	0	0	0	0	0	0	0	0	0	0	0	0	0	0	0	0	0	0	0	0	0				3	3	3	10.5	10.5	10.5	43.923
sp|Q13510|ASAH1_HUMAN	sp|Q13510|ASAH1_HUMAN	0	0	0	0	0	0	0	0	0	0	0	0	0	0	0	0	0	0	0	0	0	0	0	0	0	0	0	0	0	0	0	0	0	0	0	0	0	0				2	2	2	7.3	7.3	7.3	44.659
sp|Q13740|CD166_HUMAN	sp|Q13740|CD166_HUMAN	0	0	0	0	0	0	0	0	0	0	709900	4.58603e+06	2.58873e+06	0	0	0	0	0	0	0	0	0	0	0	0	0	0	0	0	0	0	0	0	0	0	0	0	0				12	12	12	29.5	29.5	29.5	65.102
sp|Q13790|APOF_HUMAN	sp|Q13790|APOF_HUMAN	0	0	0	0	0	0	0	0	0	0	0	0	0	0	0	0	0	0	0	0	0	0	0	0	0	0	0	0	0	0	0	0	0	0	0	0	0	0				2	2	2	8.3	8.3	8.3	35.399
sp|Q13822|ENPP2_HUMAN	sp|Q13822|ENPP2_HUMAN	0	0	0	0	0	0	0	0	0	0	0	0	0	0	14725000	93840000	53915668	3671900	1.23027e+06	736070	139191	0	0	0	0	0	0	0	0	0	0	0	0	0	0	0	0	0				27	27	27	36.4	36.4	36.4	98.993
sp|Q13867|BLMH_HUMAN	sp|Q13867|BLMH_HUMAN	0	0	0	0	0	0	0	0	0	0	0	0	0	0	0	0	0	0	0	0	0	0	0	0	0	0	0	0	0	0	0	0	0	0	0	0	0	0				1	1	1	3.5	3.5	3.5	52.562
sp|Q14019|COTL1_HUMAN	sp|Q14019|COTL1_HUMAN	0	0	0	0	0	0	0	0	0	0	0	0	0	0	0	0	0	0	0	0	0	0	0	0	0	0	0	0	0	0	0	0	0	0	0	0	0	0				3	3	3	19.7	19.7	19.7	15.945
sp|Q14112|NID2_HUMAN	sp|Q14112|NID2_HUMAN	0	0	0	0	0	0	0	0	0	0	0	0	0	0	0	0	0	0	0	0	0	0	0	0	3343500	0	0	0	0	0	0	0	0	0	0	0	0	0				4	4	4	4.7	4.7	4.7	151.25
sp|Q14118|DAG1_HUMAN	sp|Q14118|DAG1_HUMAN	0	0	0	0	0	0	0	0	0	0	0	0	0	0	0	0	0	1713550	16183000	50685000	9023033	1.57929e+06	0	0	0	0	0	0	0	0	0	0	0	0	0	0	0	0				9	9	9	15.8	15.8	15.8	97.44
sp|Q14126|DSG2_HUMAN	sp|Q14126|DSG2_HUMAN	0	0	0	0	0	0	0	0	0	0	0	0	0	0	0	0	0	0	0	0	0	0	0	0	0	0	0	0	0	0	0	0	0	0	0	0	0	0				3	3	3	3.7	3.7	3.7	122.29
sp|Q14257|RCN2_HUMAN	sp|Q14257|RCN2_HUMAN	0	0	0	0	0	0	0	0	0	0	0	0	0	0	0	0	0	0	0	0	0	0	0	0	0	0	0	0	0	0	0	0	0	0	0	0	0	0				2	2	2	13.2	13.2	13.2	36.876
sp|Q14314|FGL2_HUMAN	sp|Q14314|FGL2_HUMAN	0	0	0	0	0	0	0	0	0	0	0	0	0	0	0	0	0	0	0	0	0	0	0	0	0	0	0	0	0	0	0	0	0	0	0	0	0	0				3	3	3	10	10	10	50.228
sp|Q14515|SPRL1_HUMAN	sp|Q14515|SPRL1_HUMAN	0	0	0	0	3.46997e+06	51822332	45828000	26546666	26673666	25136334	13772533	6.80933e+06	8401333	10148933	16433000	19597666	8324800	4.60267e+06	6.14587e+06	9245867	13496900	15187667	14790033	10272567	13245000	10935833	8.23327e+06	0	2264200	3555300	4.63213e+06	0	0	0	0	0	0	0				31	31	31	45.8	45.8	45.8	75.207
sp|Q14520|HABP2_HUMAN	sp|Q14520|HABP2_HUMAN	0	0	0	0	0	0	0	0	0	0	0	0	0	0	0	0	2.03047e+06	3.17053e+06	0	0	0	0	0	0	0	0	0	0	0	0	0	0	0	0	0	0	0	0				5	5	5	12.3	12.3	12.3	62.671
sp|Q14624|ITIH4_HUMAN;CON__Q3T052	sp|Q14624|ITIH4_HUMAN	0	0	0	0	0	0	0	231960	0	355883	608737	4.97637e+06	74956664	104895000	20310334	4.49773e+06	1.16134e+06	0	0	778070	5729400	0	5.37163e+06	0	0	0	0	0	0	0	0	0	0	0	0	0	0	0				32	32	32	46.2	46.2	46.2	103.36
sp|Q14766|LTBP1_HUMAN	sp|Q14766|LTBP1_HUMAN	0	0	0	0	0	0	0	0	0	0	0	0	0	0	0	0	0	0	0	0	0	0	0	0	0	0	0	0	0	0	0	0	0	0	0	0	0	0				1	1	1	1.3	1.3	1.3	186.79
sp|Q14767|LTBP2_HUMAN	sp|Q14767|LTBP2_HUMAN	0	0	0	0	0	0	0	0	0	0	0	0	0	0	0	0	0	0	0	0	0	0	0	0	0	0	0	0	0	8503667	16902334	0	0	0	0	0	0	0				4	4	4	2.8	2.8	2.8	195.05
sp|Q14982|OPCM_HUMAN	sp|Q14982|OPCM_HUMAN	0	0	0	0	0	0	0	0	0	0	0	0	0	0	0	7.11683e+06	12815333	3.34037e+06	0	0	0	0	0	0	0	0	0	0	0	0	0	0	0	0	0	0	0	0				10	8	8	29.9	27.5	27.5	38.007
sp|Q14C87|T132D_HUMAN	sp|Q14C87|T132D_HUMAN	0	0	0	0	0	0	0	0	0	0	0	0	0	0	0	0	0	0	0	0	0	0	0	0	0	0	0	0	0	0	0	0	0	0	0	0	0	0				5	5	5	7.4	7.4	7.4	122.31
sp|Q15058|KIF14_HUMAN	sp|Q15058|KIF14_HUMAN	0	0	0	0	0	0	0	0	0	0	0	0	0	0	0	0	0	0	0	0	0	0	0	0	0	0	0	0	0	0	0	0	0	0	0	0	0	0				1	1	1	0.7	0.7	0.7	186.49
sp|Q15084|PDIA6_HUMAN	sp|Q15084|PDIA6_HUMAN	0	0	0	0	0	0	0	0	0	0	0	0	0	0	0	0	0	0	0	0	0	0	0	0	0	0	0	0	0	0	0	0	0	0	0	0	0	0				2	2	2	6.1	6.1	6.1	48.121
sp|Q15113|PCOC1_HUMAN	sp|Q15113|PCOC1_HUMAN	0	0	0	0	0	0	0	0	0	0	0	0	0	0	0	0	0	604677	2.03827e+06	881150	0	0	0	0	0	0	0	0	0	0	0	0	0	0	0	0	0	0				8	8	8	31	31	31	47.972
sp|Q15149|PLEC_HUMAN	sp|Q15149|PLEC_HUMAN	0	0	0	0	0	0	0	0	0	0	0	0	0	0	0	0	0	0	0	0	0	0	0	0	0	0	0	0	0	0	0	0	0	0	0	0	0	0				2	2	2	0.6	0.6	0.6	531.78
sp|Q15223|NECT1_HUMAN	sp|Q15223|NECT1_HUMAN	0	0	0	0	0	0	0	0	0	0	0	0	0	0	0	0	0	0	0	0	0	0	0	0	0	0	0	0	0	0	0	0	0	0	0	0	0	0				1	1	1	2.1	2.1	2.1	57.157
sp|Q15262|PTPRK_HUMAN	sp|Q15262|PTPRK_HUMAN	0	0	0	0	0	0	0	0	0	0	0	0	0	0	0	0	0	0	0	0	0	0	0	0	0	0	0	0	0	0	0	0	0	0	0	0	0	0				4	4	4	2.8	2.8	2.8	162.1
sp|Q15293|RCN1_HUMAN	sp|Q15293|RCN1_HUMAN	0	0	0	0	0	0	0	0	0	0	0	0	0	0	0	0	0	0	0	0	0	0	0	0	0	0	0	0	0	0	0	0	0	0	0	0	0	0				3	3	3	8.2	8.2	8.2	38.89
sp|Q15485|FCN2_HUMAN	sp|Q15485|FCN2_HUMAN	0	0	0	0	0	0	0	0	0	0	0	0	0	0	0	0	0	0	0	0	0	0	0	0	0	0	0	0	0	0	0	0	0	0	0	0	0	0				1	1	1	4.5	4.5	4.5	34.001
sp|Q15517|CDSN_HUMAN	sp|Q15517|CDSN_HUMAN	0	0	0	0	0	0	0	0	0	0	0	0	0	0	0	0	0	0	0	0	0	0	0	0	0	0	0	0	0	0	0	0	0	0	0	0	0	0				1	1	1	4.7	4.7	4.7	51.522
sp|Q15582|BGH3_HUMAN	sp|Q15582|BGH3_HUMAN	0	0	0	0	0	0	0	0	0	0	0	195913	2065000	3.13003e+06	0	0	2.79337e+06	7108600	1.71928e+06	1.79663e+06	0	0	0	0	0	0	0	0	0	0	0	0	0	0	0	0	0	0				22	22	22	44.7	44.7	44.7	74.68
sp|Q15782|CH3L2_HUMAN	sp|Q15782|CH3L2_HUMAN	0	0	0	0	0	0	0	0	0	0	0	0	0	0	0	0	0	0	0	0	0	0	0	0	0	37736668	0	0	0	0	0	0	0	0	0	0	0	0				4	4	4	12.3	12.3	12.3	43.5
sp|Q15818|NPTX1_HUMAN	sp|Q15818|NPTX1_HUMAN	0	0	0	0	0	0	0	0	0	0	0	0	0	0	0	0	0	0	0	0	0	0	0	0	0	0	0	0	0	0	0	0	0	0	0	0	0	0				4	4	4	9.5	9.5	9.5	47.122
sp|Q15904|VAS1_HUMAN	sp|Q15904|VAS1_HUMAN	0	0	0	0	0	0	0	0	0	0	0	0	0	0	0	0	0	0	0	0	0	0	0	0	0	0	0	0	0	0	0	0	0	0	0	0	0	0				1	1	1	3.8	3.8	3.8	52.025
sp|Q16270|IBP7_HUMAN	sp|Q16270|IBP7_HUMAN	0	0	0	0	0	0	0	0	0	0	0	0	0	0	0	0	0	0	322483	46061332	248203328	162046672	37987668	64657000	72857664	28016834	0	0	576000	496100	0	594600	1.58083e+06	1.65247e+06	798033	0	0	0				10	10	10	41.8	41.8	41.8	29.13
sp|Q16610|ECM1_HUMAN	sp|Q16610|ECM1_HUMAN	0	0	0	0	0	0	0	0	0	0	0	0	824627	6787700	10988833	8.02073e+06	2926300	4.11137e+06	4332600	1696700	0	0	0	0	0	0	0	0	0	0	0	0	0	0	0	0	0	0				14	14	14	35.6	35.6	35.6	60.673
sp|Q16653|MOG_HUMAN	sp|Q16653|MOG_HUMAN	0	0	0	0	0	0	0	0	0	0	0	0	0	0	0	0	0	0	0	0	0	0	0	0	0	0	0	0	0	0	0	0	0	0	0	0	0	0				2	2	2	9.7	9.7	9.7	28.193
sp|Q16658|FSCN1_HUMAN	sp|Q16658|FSCN1_HUMAN	0	0	0	0	0	0	0	0	0	0	0	0	0	0	0	0	0	0	0	0	0	0	0	0	0	0	0	0	0	0	0	0	0	0	0	0	0	0				1	1	1	2.8	2.8	2.8	54.529
sp|Q16849|PTPRN_HUMAN	sp|Q16849|PTPRN_HUMAN	0	0	0	0	0	0	0	0	0	0	0	0	0	0	0	0	0	0	0	0	0	0	0	0	0	0	0	0	0	0	0	0	0	0	0	0	0	0				3	3	3	5.9	5.9	5.9	105.85
sp|Q24JP5|T132A_HUMAN	sp|Q24JP5|T132A_HUMAN	0	0	0	0	0	0	0	0	0	0	799670	1890300	3.47147e+06	1.68763e+06	0	0	0	0	0	0	0	0	0	0	0	0	0	0	0	0	0	0	0	0	0	0	0	0				10	10	10	19.5	19.5	19.5	110.11
sp|Q2TAA2|IAH1_HUMAN	sp|Q2TAA2|IAH1_HUMAN	0	0	0	0	0	0	0	0	0	0	0	0	0	0	0	0	0	0	0	0	0	0	0	0	0	0	0	0	0	0	0	0	0	0	0	0	0	0				1	1	1	6.5	6.5	6.5	27.598
sp|Q460N5|PAR14_HUMAN	sp|Q460N5|PAR14_HUMAN	0	0	0	0	0	0	0	0	0	0	0	0	0	0	0	0	0	0	0	0	0	0	0	0	0	0	0	0	0	0	0	0	0	0	0	0	0	0				1	1	1	1.2	1.2	1.2	202.8
sp|Q495W5|FUT11_HUMAN	sp|Q495W5|FUT11_HUMAN	0	0	0	0	0	0	0	0	0	0	0	0	0	0	0	0	0	0	0	0	0	0	0	0	0	0	0	0	0	0	0	0	0	0	0	0	0	0				1	1	1	4.1	4.1	4.1	55.815
sp|Q4G0I0|CSMT1_HUMAN	sp|Q4G0I0|CSMT1_HUMAN	0	0	0	0	0	0	0	0	0	0	0	0	0	0	0	0	0	0	0	0	0	0	0	0	0	0	0	0	0	0	0	0	0	0	0	0	0	0				1	1	1	7.6	7.6	7.6	15.004
sp|Q53EL9|SEZ6_HUMAN	sp|Q53EL9|SEZ6_HUMAN	0	0	0	0	0	4.44487e+06	0	0	0	0	0	0	0	0	0	0	0	0	0	0	0	0	0	0	0	0	0	0	0	0	0	0	0	0	0	0	0	0				3	3	3	4.3	4.3	4.3	107.42
sp|Q5BJE1|CC178_HUMAN	sp|Q5BJE1|CC178_HUMAN	0	0	0	0	0	0	0	0	0	0	0	0	0	0	0	0	0	0	0	0	0	0	0	0	0	0	0	0	0	0	0	0	0	0	0	0	0	0				1	1	1	1.3	1.3	1.3	102.01
sp|Q5BLP8|CD048_HUMAN	sp|Q5BLP8|CD048_HUMAN	0	0	0	0	0	0	0	0	0	0	0	0	0	0	0	0	0	0	0	0	0	0	0	0	0	0	0	0	0	0	0	0	0	0	0	0	0	0				1	1	1	10.5	10.5	10.5	10.17
sp|Q5FWE3|PRRT3_HUMAN	sp|Q5FWE3|PRRT3_HUMAN	0	0	0	0	0	0	0	0	0	0	0	0	0	0	0	0	0	0	0	0	0	0	0	0	0	0	0	0	0	0	0	0	0	0	0	0	0	0				3	3	3	3.4	3.4	3.4	102.2
sp|Q5JZY3|EPHAA_HUMAN;sp|Q15375|EPHA7_HUMAN	sp|Q5JZY3|EPHAA_HUMAN	0	0	0	0	0	0	0	0	0	0	0	0	0	0	0	0	0	0	0	0	0	0	0	11690667	0	0	0	0	0	0	0	0	0	0	0	0	0	0				3	3	3	3.5	3.5	3.5	109.71
sp|Q5KU26|COL12_HUMAN	sp|Q5KU26|COL12_HUMAN	0	0	0	0	0	0	0	0	0	0	0	0	0	0	0	0	0	0	0	0	0	0	0	0	0	0	0	0	0	0	0	0	0	0	0	0	0	0				4	4	4	4.7	4.7	4.7	81.514
sp|Q5MJ68|SPDYC_HUMAN	sp|Q5MJ68|SPDYC_HUMAN	0	0	0	0	0	0	0	0	0	0	0	0	0	0	0	0	0	0	0	0	0	0	0	0	0	0	0	0	0	0	0	0	0	0	0	0	0	0				1	1	1	3.1	3.1	3.1	33.166
sp|Q5T848|GP158_HUMAN	sp|Q5T848|GP158_HUMAN	0	0	0	0	0	0	0	0	0	0	0	0	0	0	0	0	0	0	0	0	0	0	0	0	0	0	0	0	0	0	0	0	0	0	0	0	0	0				1	1	1	1	1	1	135.49
sp|Q5VSG8|MANEL_HUMAN	sp|Q5VSG8|MANEL_HUMAN	0	0	0	0	0	0	0	0	0	0	0	0	0	0	0	0	0	0	0	0	0	0	0	0	0	0	0	0	0	0	0	0	0	0	0	0	0	0				1	1	1	4.2	4.2	4.2	51.316
sp|Q6EMK4|VASN_HUMAN	sp|Q6EMK4|VASN_HUMAN	0	0	0	0	0	0	0	0	0	3417800	4374900	1.10496e+06	0	0	0	0	0	0	0	0	0	0	0	0	0	0	0	0	0	0	0	0	0	0	0	0	0	0				6	6	6	10.3	10.3	10.3	71.712
sp|Q6IBS0|TWF2_HUMAN	sp|Q6IBS0|TWF2_HUMAN	0	0	0	0	0	0	0	0	0	0	0	0	0	0	0	0	0	0	0	0	0	0	0	0	0	0	0	0	0	0	0	0	0	0	0	0	0	0				1	1	1	5.4	5.4	5.4	39.548
sp|Q6IEE7|T132E_HUMAN	sp|Q6IEE7|T132E_HUMAN	0	0	0	0	0	0	0	0	0	0	0	0	0	0	0	0	0	0	0	0	0	0	0	0	0	0	0	0	0	0	0	0	0	0	0	0	0	0				1	1	1	2	2	2	116.15
sp|Q6MZW2|FSTL4_HUMAN	sp|Q6MZW2|FSTL4_HUMAN	0	0	0	0	0	0	0	0	0	0	0	0	0	0	1.04716e+06	516727	0	0	0	0	0	0	0	0	0	0	0	0	0	0	0	0	0	0	0	0	0	0				6	6	6	10.7	10.7	10.7	93.095
sp|Q6NW40|RGMB_HUMAN	sp|Q6NW40|RGMB_HUMAN	0	0	0	0	0	0	0	0	0	0	0	0	0	0	0	0	0	0	2.98173e+06	2790200	0	0	0	0	0	0	0	0	0	0	0	0	0	0	0	0	0	0				4	4	4	13.7	13.7	13.7	47.546
sp|Q6P4E1|GOLM2_HUMAN	sp|Q6P4E1|GOLM2_HUMAN	0	0	0	0	0	0	0	0	0	0	0	0	0	0	0	0	0	0	0	0	0	0	0	0	0	0	0	0	0	0	0	0	0	0	0	0	0	0				2	2	2	5.3	5.3	5.3	49.497
sp|Q6UVK1|CSPG4_HUMAN	sp|Q6UVK1|CSPG4_HUMAN	0	0	0	0	0	1.13539e+06	0	0	0	0	0	0	0	0	0	0	0	0	0	0	0	0	0	0	0	0	0	0	0	0	0	0	0	0	0	0	0	0				10	10	10	7.2	7.2	7.2	250.53
sp|Q6UWN8|ISK6_HUMAN	sp|Q6UWN8|ISK6_HUMAN	0	0	0	0	0	0	0	0	0	0	0	0	0	0	0	0	0	0	0	0	0	0	0	0	0	0	0	0	0	0	0	0	0	0	0	0	0	0				1	1	1	20	20	20	8.5849
sp|Q6UWP8|SBSN_HUMAN	sp|Q6UWP8|SBSN_HUMAN	0	0	0	0	0	0	0	0	0	0	0	0	0	0	0	0	0	0	0	0	0	0	0	0	0	0	0	0	30187.3	0	29409.7	0	0	0	62496.7	0	0	0				4	4	4	20.7	20.7	20.7	60.54
sp|Q6UX15|LAYN_HUMAN	sp|Q6UX15|LAYN_HUMAN	0	0	0	0	0	0	0	0	0	0	0	0	0	0	0	0	0	0	0	0	0	0	0	0	0	0	0	0	0	0	0	0	0	0	0	0	0	0				1	1	1	2.9	2.9	2.9	43.108
sp|Q6UX71|PXDC2_HUMAN	sp|Q6UX71|PXDC2_HUMAN	0	0	0	0	0	0	0	0	0	2.99767e+06	7363000	7444800	2.36473e+06	0	0	0	0	0	0	0	0	0	0	0	0	0	0	0	0	0	0	0	0	0	0	0	0	0				8	8	8	20.8	20.8	20.8	59.582
sp|Q6UX73|CP089_HUMAN;sp|Q6NSJ2|PHLB3_HUMAN	sp|Q6UX73|CP089_HUMAN	0	0	0	0	0	0	0	0	0	0	0	0	0	0	0	0	0	0	0	3722700	13231333	0	0	0	0	0	0	0	0	0	0	0	0	0	0	0	0	0				8	8	8	26.9	26.9	26.9	45.391
sp|Q6UXB8|PI16_HUMAN	sp|Q6UXB8|PI16_HUMAN	0	0	0	0	0	0	0	5.48583e+06	2880800	1.29977e+06	0	0	0	0	0	0	0	0	0	2.65713e+06	0	0	0	0	0	0	0	0	0	0	0	0	0	0	0	0	0	0				7	7	7	18.8	18.8	18.8	49.471
sp|Q6UXD5|SE6L2_HUMAN	sp|Q6UXD5|SE6L2_HUMAN	0	0	0	0	0	0	0	0	0	0	0	0	0	0	0	0	0	0	0	0	0	0	0	0	0	0	0	0	0	0	0	0	0	0	0	0	0	0				3	3	3	5.1	5.1	5.1	97.559
sp|Q6UXK2|ISLR2_HUMAN	sp|Q6UXK2|ISLR2_HUMAN	0	0	0	0	0	0	0	0	0	0	0	0	0	0	0	0	0	0	0	0	0	0	0	0	0	0	0	0	0	0	0	0	0	0	0	0	0	0				3	3	3	8.9	8.9	8.9	78.989
sp|Q6UXZ4|UNC5D_HUMAN	sp|Q6UXZ4|UNC5D_HUMAN	0	0	0	0	0	0	0	0	0	0	0	0	0	0	0	0	0	0	0	0	0	0	0	0	0	0	0	0	0	0	0	0	0	0	0	0	0	0				1	1	1	1	1	1	105.88
sp|Q6Y7W6|GGYF2_HUMAN	sp|Q6Y7W6|GGYF2_HUMAN	0	0	0	0	0	0	0	0	0	0	0	0	0	0	0	0	0	0	0	0	0	0	0	0	0	0	0	0	0	0	0	0	0	0	0	0	0	0				1	1	1	0.7	0.7	0.7	150.07
sp|Q6YHK3|CD109_HUMAN	sp|Q6YHK3|CD109_HUMAN	0	0	0	0	0	0	0	0	0	0	486653	0	0	0	0	0	0	0	0	0	0	0	0	0	0	0	0	0	0	0	0	0	0	0	0	0	0	0				4	4	4	4.7	4.7	4.7	161.69
sp|Q6ZMI3|GLDN_HUMAN	sp|Q6ZMI3|GLDN_HUMAN	0	0	0	0	0	0	0	0	0	0	0	0	0	0	0	0	0	0	0	0	0	0	0	0	0	0	0	0	0	0	0	0	0	0	0	0	0	0				2	2	2	8.3	8.3	8.3	58.957
sp|Q6ZRP7|QSOX2_HUMAN	sp|Q6ZRP7|QSOX2_HUMAN	0	0	0	0	0	0	0	0	0	0	0	0	0	0	0	0	0	0	0	0	0	0	0	0	0	0	0	0	0	0	0	0	0	0	0	0	0	0				2	2	2	4.4	4.4	4.4	77.528
sp|Q6ZSJ9|SHSA6_HUMAN	sp|Q6ZSJ9|SHSA6_HUMAN	0	0	0	0	0	0	0	0	0	0	0	0	0	0	0	0	0	0	0	0	0	0	0	0	0	0	0	0	0	0	0	0	0	0	0	0	0	0				1	1	1	2.4	2.4	2.4	55.763
sp|Q7L1Q6|BZW1_HUMAN	sp|Q7L1Q6|BZW1_HUMAN	0	0	0	0	0	0	0	0	0	0	0	0	0	0	0	0	0	0	0	0	0	0	0	0	0	0	0	0	0	0	0	0	0	0	0	0	0	0				1	1	1	4.8	4.8	4.8	48.043
sp|Q7Z3B1|NEGR1_HUMAN	sp|Q7Z3B1|NEGR1_HUMAN	0	0	0	0	0	0	0	0	0	0	0	0	0	0	0	0	3.31053e+06	9621367	18646000	13999000	4.12453e+06	0	0	0	0	0	0	0	0	0	0	0	0	0	0	0	0	0				7	7	7	26.8	26.8	26.8	38.719
sp|Q7Z553|MDGA2_HUMAN	sp|Q7Z553|MDGA2_HUMAN	0	0	0	0	0	0	0	0	0	0	0	0	0	0	0	0	0	0	0	0	0	0	0	0	0	0	0	0	0	0	0	0	0	0	0	0	0	0				2	2	2	3.1	3.1	3.1	107.43
sp|Q7Z5L0|VMO1_HUMAN	sp|Q7Z5L0|VMO1_HUMAN	0	0	0	0	0	0	0	0	0	0	0	0	0	0	0	0	0	0	0	0	0	0	0	0	0	0	0	0	0	0	0	0	0	0	0	0	0	0				1	1	1	8.4	8.4	8.4	21.534
sp|Q7Z6L0|PRRT2_HUMAN	sp|Q7Z6L0|PRRT2_HUMAN	0	0	0	0	0	0	0	0	0	0	0	0	0	0	0	0	0	0	0	0	0	0	0	0	0	0	0	0	0	0	0	0	0	0	0	0	0	0				1	1	1	9.4	9.4	9.4	34.945
sp|Q7Z7M0|MEGF8_HUMAN	sp|Q7Z7M0|MEGF8_HUMAN	0	0	0	0	0	0	0	0	0	0	0	0	0	0	0	0	0	0	0	0	0	0	0	0	0	0	0	0	0	0	0	0	0	0	0	0	0	0				2	2	2	1	1	1	303.1
sp|Q86UD1|OAF_HUMAN	sp|Q86UD1|OAF_HUMAN	0	0	0	0	0	0	0	0	0	0	0	0	0	0	0	0	0	0	0	0	0	0	0	0	0	0	0	0	0	0	0	0	0	0	0	0	0	0				3	3	3	18.7	18.7	18.7	30.688
sp|Q86UN3|R4RL2_HUMAN	sp|Q86UN3|R4RL2_HUMAN	0	0	0	0	0	0	0	0	0	0	0	0	0	0	0	0	767067	0	0	0	0	0	0	0	0	0	0	0	0	0	0	0	0	0	0	0	0	0				4	4	4	11.4	11.4	11.4	46.105
sp|Q86UW8|HPLN4_HUMAN	sp|Q86UW8|HPLN4_HUMAN	0	0	0	0	0	0	0	0	0	0	0	0	0	0	0	0	0	0	0	0	0	0	0	0	0	0	0	0	0	0	0	0	0	0	0	0	0	0				1	1	1	4	4	4	42.801
sp|Q86UX2|ITIH5_HUMAN	sp|Q86UX2|ITIH5_HUMAN	0	0	0	0	0	0	0	0	0	0	0	0	0	0	0	0	0	0	0	0	0	0	0	0	0	0	0	0	0	0	0	0	0	0	0	0	0	0				6	6	6	7.9	7.9	7.9	104.58
sp|Q86VB7|C163A_HUMAN	sp|Q86VB7|C163A_HUMAN	0	0	0	0	0	0	0	0	4.87997e+06	9304100	1247990	0	0	0	0	0	0	0	0	0	0	0	0	0	0	0	0	0	0	0	0	0	0	0	0	0	0	0				17	17	17	17.7	17.7	17.7	125.45
sp|Q86X29|LSR_HUMAN	sp|Q86X29|LSR_HUMAN	0	0	0	0	0	0	0	0	0	0	0	0	0	0	0	0	0	0	0	0	0	0	0	0	0	0	0	0	1.91473e+06	0	0	0	0	0	0	0	0	0				4	4	4	5.7	5.7	5.7	71.438
sp|Q86XI8|ZSWM9_HUMAN	sp|Q86XI8|ZSWM9_HUMAN	0	0	0	0	0	0	0	0	0	0	0	0	0	0	0	0	0	0	0	0	0	0	0	0	0	0	0	0	0	0	0	0	0	0	0	0	0	0				1	1	1	1.6	1.6	1.6	70.072
sp|Q86YD3|TMM25_HUMAN	sp|Q86YD3|TMM25_HUMAN	0	0	0	0	0	0	0	0	0	0	0	0	0	0	0	0	0	0	0	0	0	0	0	0	0	0	0	0	0	0	0	0	0	0	0	0	0	0				1	1	1	4.4	4.4	4.4	39.284
sp|Q8IV08|PLD3_HUMAN	sp|Q8IV08|PLD3_HUMAN	0	0	0	0	0	0	0	0	0	0	0	0	0	0	0	0	0	0	0	0	0	0	0	0	0	0	0	0	0	0	0	0	0	0	0	0	0	0				4	4	4	10.8	10.8	10.8	54.705
sp|Q8IW52|SLIK4_HUMAN	sp|Q8IW52|SLIK4_HUMAN	0	0	0	0	0	0	0	0	0	0	0	0	0	0	0	0	0	0	0	0	0	0	0	0	0	0	0	0	0	0	0	0	0	0	0	0	0	0				1	1	1	2.5	2.5	2.5	94.33
sp|Q8IWU5|SULF2_HUMAN	sp|Q8IWU5|SULF2_HUMAN	0	0	0	0	0	0	0	0	0	0	0	0	0	0	0	0	0	0	0	0	0	0	0	0	0	0	0	0	0	0	0	0	0	0	0	0	0	0				1	1	1	1.5	1.5	1.5	100.45
sp|Q8IWV2|CNTN4_HUMAN	sp|Q8IWV2|CNTN4_HUMAN	0	0	0	0	0	0	0	3812300	4096100	0	0	0	0	0	0	0	0	0	0	0	0	0	0	0	0	0	0	0	0	0	0	0	0	0	0	0	0	0				5	4	4	6.4	5.2	5.2	113.45
sp|Q8IXL6|FA20C_HUMAN	sp|Q8IXL6|FA20C_HUMAN	0	0	0	0	0	0	0	0	0	0	0	0	0	0	0	0	0	0	0	0	0	0	0	0	0	0	0	0	0	0	0	0	0	0	0	0	0	0				2	2	2	6.2	6.2	6.2	66.234
sp|Q8IYS5|OSCAR_HUMAN	sp|Q8IYS5|OSCAR_HUMAN	0	0	0	0	0	0	0	0	0	0	0	0	0	0	0	0	0	0	0	0	0	0	0	0	0	0	0	0	0	0	0	0	0	0	0	0	0	0				3	3	3	18.4	18.4	18.4	30.481
sp|Q8IZS8|CA2D3_HUMAN	sp|Q8IZS8|CA2D3_HUMAN	0	0	0	0	0	0	0	0	0	0	0	0	659717	0	0	0	0	0	0	0	0	0	0	0	0	0	0	0	0	0	0	0	0	0	0	0	0	0				6	6	6	9.8	9.8	9.8	123.01
sp|Q8N126|CADM3_HUMAN	sp|Q8N126|CADM3_HUMAN	0	0	0	0	0	0	0	0	0	0	0	0	0	0	0	519287	954363	0	4.62493e+06	16729000	7.62283e+06	1.96097e+06	3.47633e+06	16213000	20064000	2.11547e+06	0	0	0	0	0	0	0	0	0	0	0	0				10	10	10	28.4	28.4	28.4	43.299
sp|Q8N149|LIRA2_HUMAN	sp|Q8N149|LIRA2_HUMAN	0	0	0	0	0	0	0	0	0	0	0	0	0	0	0	0	0	0	0	0	0	0	0	0	0	0	0	0	0	0	0	0	0	0	0	0	0	0				1	1	1	2.7	2.7	2.7	52.991
sp|Q8N2Q7|NLGN1_HUMAN;sp|Q8NFZ4|NLGN2_HUMAN	sp|Q8N2Q7|NLGN1_HUMAN	0	0	0	0	0	0	0	0	0	0	0	0	0	0	0	0	0	0	0	0	0	0	0	0	0	0	0	0	0	0	0	0	0	0	0	0	0	0				5	5	4	9.5	9.5	8	96.367
sp|Q8N2S1|LTBP4_HUMAN	sp|Q8N2S1|LTBP4_HUMAN	0	0	0	0	0	0	0	0	0	0	0	0	0	0	0	0	0	0	0	0	0	0	0	0	0	0	0	0	0	0	0	0	0	0	0	0	0	0				4	4	4	4	4	4	173.43
sp|Q8N3J6|CADM2_HUMAN	sp|Q8N3J6|CADM2_HUMAN	0	0	0	0	0	0	0	0	0	0	0	0	0	0	0	0	0	0	0	0	0	0	0	0	0	0	0	0	0	0	0	0	0	0	0	0	0	0				2	2	2	6.9	6.9	6.9	47.553
sp|Q8N3T6|T132C_HUMAN	sp|Q8N3T6|T132C_HUMAN	0	0	0	0	0	0	0	0	0	0	0	0	0	0	0	0	0	0	0	0	0	0	0	0	0	0	0	0	0	0	0	0	0	0	0	0	0	0				2	2	2	3.2	3.2	3.2	121.79
sp|Q8N475|FSTL5_HUMAN	sp|Q8N475|FSTL5_HUMAN	0	0	0	0	0	0	0	0	0	0	0	0	0	0	0	0	0	0	0	0	0	0	0	0	0	0	0	0	0	0	0	0	0	0	0	0	0	0				2	2	2	3.4	3.4	3.4	95.75
sp|Q8N6C5|IGSF1_HUMAN	sp|Q8N6C5|IGSF1_HUMAN	0	0	0	0	0	0	0	0	0	0	0	0	0	0	0	0	0	0	0	0	0	0	0	0	0	0	0	0	0	0	0	0	0	0	0	0	0	0				1	1	1	1.1	1.1	1.1	148.93
sp|Q8NBJ4|GOLM1_HUMAN	sp|Q8NBJ4|GOLM1_HUMAN	0	0	0	0	0	0	0	0	0	0	0	0	0	2.33237e+06	0	0	0	0	0	0	0	0	0	0	0	0	0	0	0	0	0	0	0	0	0	0	0	0				3	3	3	10.2	10.2	10.2	45.333
sp|Q8NBS9|TXND5_HUMAN	sp|Q8NBS9|TXND5_HUMAN	0	0	0	0	0	0	0	0	0	0	0	0	0	0	0	0	0	0	0	0	0	0	0	0	0	0	0	0	0	0	0	0	0	0	0	0	0	0				2	2	2	8.3	8.3	8.3	47.628
sp|Q8NDC0|MISSL_HUMAN	sp|Q8NDC0|MISSL_HUMAN	0	0	0	0	0	0	0	0	0	0	0	0	0	0	0	0	0	0	0	0	0	0	0	0	0	0	0	0	0	0	0	0	0	0	0	0	0	0				1	1	1	6.9	6.9	6.9	24.269
sp|Q8NFP4|MDGA1_HUMAN	sp|Q8NFP4|MDGA1_HUMAN	0	0	0	0	0	0	0	0	0	0	0	0	0	0	0	0	0	0	0	0	0	0	0	0	0	0	0	0	0	0	0	0	0	0	0	0	0	0				3	3	3	5.4	5.4	5.4	105.79
sp|Q8NFT8|DNER_HUMAN	sp|Q8NFT8|DNER_HUMAN	0	0	0	0	0	0	0	0	0	0	0	0	0	0	0	0	0	0	0	0	0	0	0	0	0	0	0	0	0	0	0	0	0	0	0	0	0	0				1	1	1	2	2	2	78.474
sp|Q8NFY4|SEM6D_HUMAN	sp|Q8NFY4|SEM6D_HUMAN	0	0	0	0	0	0	0	0	0	0	0	0	904727	2120300	1465700	0	0	0	0	0	0	0	0	0	0	0	0	0	0	0	0	0	0	0	0	0	0	0				7	7	7	8.5	8.5	8.5	119.87
sp|Q8NFZ8|CADM4_HUMAN	sp|Q8NFZ8|CADM4_HUMAN	0	0	0	0	0	0	0	0	0	0	0	0	0	0	1.30791e+06	5728900	15302333	5.96363e+06	2.30747e+06	378140	0	0	0	0	0	0	0	0	0	0	0	0	0	0	0	0	0	0				10	10	10	38.9	38.9	38.9	42.785
sp|Q8NI22|MCFD2_HUMAN	sp|Q8NI22|MCFD2_HUMAN	0	0	0	0	0	0	0	0	0	0	0	0	0	0	0	0	0	0	0	0	0	0	0	0	0	0	0	0	0	0	0	0	0	0	0	0	0	0				1	1	1	16.4	16.4	16.4	16.39
sp|Q8TAG5|VTM2A_HUMAN	sp|Q8TAG5|VTM2A_HUMAN	0	0	0	0	0	0	0	0	0	0	0	0	0	0	0	0	0	0	0	0	18390334	35757000	68403336	46518332	133086664	443893312	401023328	37912332	8.38727e+06	0	0	0	0	0	0	0	0	0				6	6	6	29.7	29.7	29.7	25.833
sp|Q8TCZ2|C99L2_HUMAN	sp|Q8TCZ2|C99L2_HUMAN	0	0	0	0	0	0	0	0	0	0	0	0	0	0	0	0	0	0	0	0	0	0	0	0	0	0	0	0	3.71367e+06	0	2.19907e+06	0	0	0	0	0	0	0				3	3	3	13.7	13.7	13.7	27.986
sp|Q8TEU8|WFKN2_HUMAN	sp|Q8TEU8|WFKN2_HUMAN	0	0	0	0	0	0	0	0	0	0	0	996440	4439000	12071667	6.97823e+06	0	0	0	0	0	0	0	0	0	0	0	0	0	0	0	0	0	0	0	0	0	0	0				6	6	6	14.2	14.2	14.2	63.941
sp|Q8WUJ3|CEMIP_HUMAN	sp|Q8WUJ3|CEMIP_HUMAN	0	0	0	0	0	0	0	0	0	0	0	0	0	0	0	0	0	0	0	0	0	0	0	0	0	0	0	0	0	0	0	0	0	0	0	0	0	0				1	1	1	1	1	1	153
sp|Q8WVQ1|CANT1_HUMAN	sp|Q8WVQ1|CANT1_HUMAN	0	0	0	0	0	0	0	0	0	0	0	0	0	0	0	0	0	0	0	712147	7.46337e+06	16437000	8283900	1.24047e+06	0	0	0	0	0	0	0	0	0	0	0	0	0	0				9	9	9	27.2	27.2	27.2	44.839
sp|Q8WVV4|POF1B_HUMAN	sp|Q8WVV4|POF1B_HUMAN	0	0	0	0	0	0	0	0	0	0	0	0	0	0	0	0	0	0	0	0	0	0	0	0	0	0	0	0	0	0	0	0	0	0	0	0	0	0				2	2	2	3.9	3.9	3.9	68.064
sp|Q8WXD2|SCG3_HUMAN	sp|Q8WXD2|SCG3_HUMAN	0	0	0	0	0	0	0	0	0	0	3334000	27126666	18188000	6.75237e+06	3.91873e+06	6.57503e+06	3.16047e+06	18669100	5.34467e+06	30698000	76634336	112934000	46729668	44212668	101384336	107687336	64376332	20447000	20256666	48112668	13697467	635100	0	0	0	0	0	0				30	30	30	58.1	58.1	58.1	53.005
sp|Q8WY21|SORC1_HUMAN	sp|Q8WY21|SORC1_HUMAN	0	0	0	0	0	0	0	0	0	0	0	0	0	0	0	0	0	0	0	0	0	0	0	0	0	0	0	0	0	0	0	0	0	0	0	0	0	0				2	2	2	2.3	2.3	2.3	129.63
sp|Q8WYK1|CNTP5_HUMAN	sp|Q8WYK1|CNTP5_HUMAN	0	0	0	0	0	0	0	0	0	0	0	0	0	0	0	0	0	0	0	0	0	0	0	0	0	0	0	0	0	0	0	0	0	0	0	0	0	0				3	3	3	3.1	3.1	3.1	145.62
sp|Q8WZ75|ROBO4_HUMAN	sp|Q8WZ75|ROBO4_HUMAN	0	0	0	0	0	0	0	0	0	0	0	0	0	0	0	0	0	0	0	0	0	0	0	0	0	0	0	0	0	0	0	0	0	0	0	0	0	0				1	1	1	1.9	1.9	1.9	107.46
sp|Q8WZA1|PMGT1_HUMAN	sp|Q8WZA1|PMGT1_HUMAN	0	0	0	0	0	0	0	0	0	0	0	0	0	0	0	0	0	0	0	1485220	3.73587e+06	0	0	0	0	0	0	0	0	0	0	0	0	0	0	0	0	0				7	7	7	14.1	14.1	14.1	75.251
sp|Q92485|ASM3B_HUMAN	sp|Q92485|ASM3B_HUMAN	0	0	0	0	0	0	0	0	0	0	0	0	0	0	0	0	0	0	0	0	0	0	0	0	0	0	0	0	0	0	0	0	0	0	0	0	0	0				3	3	3	9.9	9.9	9.9	50.813
sp|Q92520|FAM3C_HUMAN	sp|Q92520|FAM3C_HUMAN	0	0	0	0	0	0	0	0	0	0	0	0	0	0	0	0	0	0	0	0	0	0	0	0	19536666	109069000	341593344	119006664	8368000	0	0	785167	0	0	0	0	0	0				13	13	13	54.6	54.6	54.6	24.68
sp|Q92522|H1X_HUMAN	sp|Q92522|H1X_HUMAN	0	0	0	0	0	0	0	0	0	0	0	0	0	0	0	0	0	0	0	0	0	0	0	0	0	0	0	0	0	0	0	0	0	0	0	0	0	0				1	1	1	8.5	8.5	8.5	22.487
sp|Q92563|TICN2_HUMAN	sp|Q92563|TICN2_HUMAN	0	0	0	0	0	0	0	0	0	0	0	0	0	0	0	0	0	0	0	0	0	0	0	0	0	0	0	0	0	0	0	0	0	0	0	0	0	0				1	1	1	2.6	2.6	2.6	46.779
sp|Q92686|NEUG_HUMAN	sp|Q92686|NEUG_HUMAN	0	0	0	0	0	0	0	0	0	0	0	0	0	0	0	0	0	0	0	0	0	0	0	0	0	0	0	0	0	0	0	0	0	0	0	0	0	0				1	1	1	41	41	41	7.6184
sp|Q92729|PTPRU_HUMAN	sp|Q92729|PTPRU_HUMAN	0	0	0	0	0	0	0	0	0	0	0	0	0	0	0	0	0	0	0	0	0	0	0	0	0	0	0	0	0	0	0	0	0	0	0	0	0	0				1	1	1	1	1	1	162.42
sp|Q92752|TENR_HUMAN	sp|Q92752|TENR_HUMAN	0	0	0	0	0	0	0	0	0	0	0	0	0	0	0	0	0	0	0	0	0	0	0	0	0	0	0	0	0	0	0	0	0	0	0	0	0	0				2	2	2	2.4	2.4	2.4	149.56
sp|Q92820|GGH_HUMAN	sp|Q92820|GGH_HUMAN	0	0	0	0	0	0	0	0	0	0	0	0	0	0	0	0	0	0	0	0	0	0	0	0	0	0	0	0	0	0	0	0	0	0	0	0	0	0				3	3	3	11	11	11	35.964
sp|Q92823|NRCAM_HUMAN	sp|Q92823|NRCAM_HUMAN	0	0	0	0	0	4362500	55203668	160420000	110516664	24862334	2.45767e+06	721710	0	0	0	0	0	0	0	0	0	0	0	0	0	0	0	0	0	0	0	0	0	0	0	0	0	0				18	18	18	16.8	16.8	16.8	143.89
sp|Q92859|NEO1_HUMAN	sp|Q92859|NEO1_HUMAN	0	0	0	0	0	0	0	6.11587e+06	4.52767e+06	1.66037e+06	2.31043e+06	0	1058360	0	0	0	1.82753e+06	0	0	0	0	0	0	0	0	0	0	0	0	0	0	0	0	0	0	0	0	0				17	17	17	14.4	14.4	14.4	160.01
sp|Q92876|KLK6_HUMAN	sp|Q92876|KLK6_HUMAN	0	0	0	0	0	0	0	0	0	0	0	0	0	0	0	5.73463e+06	1.30503e+06	0	0	0	0	0	769100	169830000	968733376	418640000	31972334	0	108933	0	0	0	0	0	0	0	0	0				12	12	12	57	57	57	26.855
sp|Q92896|GSLG1_HUMAN	sp|Q92896|GSLG1_HUMAN	0	0	0	0	0	0	0	0	0	0	0	0	0	0	0	0	0	0	0	0	0	0	0	0	0	0	0	0	0	0	0	0	0	0	0	0	0	0				1	1	1	1.1	1.1	1.1	134.55
sp|Q92932|PTPR2_HUMAN	sp|Q92932|PTPR2_HUMAN	0	0	0	0	0	0	0	0	0	0	0	0	0	0	0	0	0	0	0	0	0	0	0	0	16260667	5468500	0	0	0	0	0	0	0	0	0	0	0	0				5	5	5	5.2	5.2	5.2	111.27
sp|Q92953|KCNB2_HUMAN	sp|Q92953|KCNB2_HUMAN	0	0	0	0	0	0	0	0	0	0	0	0	0	0	0	0	0	0	0	0	0	0	0	0	0	0	0	0	0	0	0	0	0	0	0	0	0	0				1	1	1	2.2	2.2	2.2	102.56
sp|Q93091|RNAS6_HUMAN	sp|Q93091|RNAS6_HUMAN	0	0	0	0	0	0	0	0	0	0	0	0	0	0	0	0	0	0	0	0	0	0	0	0	0	0	0	0	1.84387e+06	0	0	1.76403e+06	2253900	0	0	0	0	0				2	2	2	12	12	12	17.196
sp|Q969H8|MYDGF_HUMAN	sp|Q969H8|MYDGF_HUMAN	0	0	0	0	0	0	0	0	0	0	0	0	0	0	0	0	0	0	0	0	0	0	0	0	0	0	0	0	0	21783666	0	0	0	0	0	0	0	0				1	1	1	8.7	8.7	8.7	18.795
sp|Q969P0|IGSF8_HUMAN	sp|Q969P0|IGSF8_HUMAN	0	0	0	0	0	0	0	0	0	0	0	0	0	0	0	0	0	0	0	0	0	0	0	0	0	0	147260000	0	1.74193e+06	0	0	0	0	0	0	0	0	0				5	5	5	8.6	8.6	8.6	65.033
sp|Q96AP7|ESAM_HUMAN	sp|Q96AP7|ESAM_HUMAN	0	0	0	0	0	0	0	0	0	0	0	0	0	0	0	0	0	0	0	0	0	0	0	0	0	0	0	0	0	0	0	0	0	0	0	0	0	0				1	1	1	3.6	3.6	3.6	41.176
sp|Q96B86|RGMA_HUMAN	sp|Q96B86|RGMA_HUMAN	0	0	0	0	0	0	0	0	0	0	0	0	0	0	0	0	0	0	0	0	0	0	0	0	0	0	0	0	0	0	0	0	0	0	0	0	0	0				2	2	2	4	4	4	49.347
sp|Q96BZ4|PLD4_HUMAN	sp|Q96BZ4|PLD4_HUMAN	0	0	0	0	0	0	0	0	0	0	0	0	0	0	0	0	0	0	0	0	0	0	0	0	0	0	0	0	0	0	0	0	0	0	0	0	0	0				2	2	2	5.7	5.7	5.7	55.626
sp|Q96CX2|KCD12_HUMAN	sp|Q96CX2|KCD12_HUMAN	0	0	0	0	0	0	0	0	0	0	0	0	0	0	0	0	0	0	0	0	0	0	0	0	0	0	0	0	0	0	0	0	0	0	0	0	0	0				1	1	1	3.7	3.7	3.7	35.7
sp|Q96EE4|CC126_HUMAN	sp|Q96EE4|CC126_HUMAN	0	0	0	0	0	0	0	0	0	0	0	0	0	0	0	0	0	0	0	0	0	0	0	0	0	0	0	0	0	0	0	0	0	0	0	0	0	0				1	1	1	8.6	8.6	8.6	15.668
sp|Q96FE5|LIGO1_HUMAN;sp|Q7L985|LIGO2_HUMAN	sp|Q96FE5|LIGO1_HUMAN	0	0	0	0	0	0	0	0	0	0	0	0	0	0	0	3.72483e+06	783200	0	0	0	0	0	0	0	0	0	0	0	0	0	0	0	0	0	0	0	0	0				6	6	6	14.5	14.5	14.5	69.875
sp|Q96FE7|P3IP1_HUMAN	sp|Q96FE7|P3IP1_HUMAN	0	0	0	0	0	0	0	0	0	0	0	0	0	0	0	0	0	0	0	0	0	0	0	0	0	0	0	0	0	0	0	0	0	0	0	0	0	0				2	2	2	9.9	9.9	9.9	28.248
sp|Q96GW7|PGCB_HUMAN	sp|Q96GW7|PGCB_HUMAN	0	0	0	0	0	45165668	58928000	54096000	36796668	19633000	0	0	0	0	0	101739664	197723328	49768000	16934966	49559332	46599668	0	0	0	0	0	0	0	68422664	138536000	170596000	8639800	221450000	78979336	14650333	2637400	1285900	0				19	19	18	26.3	26.3	25.6	99.117
sp|Q96ID5|IGS21_HUMAN	sp|Q96ID5|IGS21_HUMAN	0	0	0	0	0	0	0	0	0	0	0	0	0	0	0	0	0	0	0	0	0	0	0	0	0	0	0	0	0	0	0	0	0	0	0	0	0	0				2	2	2	5.4	5.4	5.4	51.835
sp|Q96IY4|CBPB2_HUMAN;CON__Q2KIG3	sp|Q96IY4|CBPB2_HUMAN	0	0	0	0	0	0	0	0	0	0	0	0	0	0	0	0	0	834687	4.34713e+06	1957700	0	0	0	0	0	0	0	0	0	0	0	0	0	0	0	0	0	0				8	8	8	31.4	31.4	31.4	48.424
sp|Q96KN2|CNDP1_HUMAN	sp|Q96KN2|CNDP1_HUMAN	0	0	0	2128000	4471000	10273333	14777000	13590000	12605333	14009000	8.24077e+06	9406433	16672433	15616767	8047300	23345000	53478668	32158000	15031667	4.28887e+06	1.16323e+06	0	0	0	0	0	0	0	0	0	0	0	0	0	0	0	0	0				22	22	22	47.5	47.5	47.5	56.705
sp|Q96P44|COLA1_HUMAN	sp|Q96P44|COLA1_HUMAN	0	0	0	0	0	0	0	0	0	0	0	0	0	0	0	0	0	0	0	0	0	0	0	0	0	0	0	0	0	0	0	0	0	0	0	0	0	0				2	2	2	3.3	3.3	3.3	99.367
sp|Q96PD5|PGRP2_HUMAN;CON__ENSEMBL:ENSBTAP00000016285	sp|Q96PD5|PGRP2_HUMAN	0	0	0	0	0	0	0	0	0	0	0	0	0	0	0	8.30793e+06	20749666	1.91129e+06	249153	0	0	0	0	0	0	0	0	0	0	0	0	0	0	0	0	0	0	0				18	18	18	32.8	32.8	32.8	62.216
sp|Q96PG2|M4A10_HUMAN	sp|Q96PG2|M4A10_HUMAN	0	0	0	0	0	0	0	0	0	0	0	0	0	0	0	0	0	0	0	0	0	0	0	0	0	0	0	0	0	0	0	0	0	0	0	0	0	0				1	1	1	3.4	3.4	3.4	29.747
sp|Q96PX8|SLIK1_HUMAN	sp|Q96PX8|SLIK1_HUMAN	0	0	0	0	0	0	0	0	0	0	0	0	0	0	0	0	0	0	0	0	0	0	0	0	0	0	0	0	0	0	0	0	0	0	0	0	0	0				3	3	3	3.7	3.7	3.7	77.734
sp|Q96S96|PEBP4_HUMAN	sp|Q96S96|PEBP4_HUMAN	0	0	0	0	0	0	0	0	0	0	0	0	0	0	0	0	0	0	0	0	0	0	0	19315000	37925000	9806900	0	0	0	0	0	0	0	0	0	0	0	0				5	5	5	24.7	24.7	24.7	25.733
sp|Q99435|NELL2_HUMAN	sp|Q99435|NELL2_HUMAN	0	0	0	0	0	10544167	21952666	31863000	9994133	1138860	0	0	0	0	0	0	0	0	0	0	0	0	0	0	0	0	0	0	0	0	0	0	0	0	0	0	0	0				7	7	7	7.8	7.8	7.8	91.346
sp|Q99523|SORT_HUMAN	sp|Q99523|SORT_HUMAN	0	0	0	0	0	0	0	0	0	0	0	0	0	0	0	0	0	0	0	0	0	0	0	0	0	0	0	0	0	0	0	0	0	0	0	0	0	0				2	2	2	3	3	3	92.067
sp|Q99538|LGMN_HUMAN	sp|Q99538|LGMN_HUMAN	0	0	0	0	0	0	0	0	0	0	0	0	0	0	0	0	0	0	0	0	0	0	0	0	0	0	0	0	0	0	0	0	0	0	0	0	0	0				3	3	3	8.5	8.5	8.5	49.411
sp|Q99574|NEUS_HUMAN	sp|Q99574|NEUS_HUMAN	0	0	0	0	0	0	0	0	0	0	0	0	0	0	0	0	0	0	0	11529333	0	0	0	0	0	0	0	0	0	0	0	0	0	0	0	0	0	0				7	7	7	22.2	22.2	22.2	46.426
sp|Q99674|CGRE1_HUMAN	sp|Q99674|CGRE1_HUMAN	0	0	0	0	0	0	0	0	0	0	0	0	0	0	0	0	0	0	0	1735300	4.60513e+06	2.74893e+06	0	0	0	0	0	0	0	0	0	0	0	0	0	0	0	0				8	8	8	36.5	36.5	36.5	33.456
sp|Q99741|CDC6_HUMAN	sp|Q99741|CDC6_HUMAN	0	0	0	0	0	0	0	0	0	0	0	0	0	0	0	0	0	0	0	0	0	0	0	0	0	0	0	0	0	0	0	0	0	0	0	0	0	0				1	1	1	2	2	2	62.72
sp|Q99909|SSX3_HUMAN	sp|Q99909|SSX3_HUMAN	0	0	0	0	0	0	0	0	0	0	0	0	0	0	0	0	0	0	0	0	0	0	0	0	0	0	0	0	0	0	0	0	0	0	0	0	0	0				1	1	1	10.6	10.6	10.6	21.696
sp|Q99983|OMD_HUMAN	sp|Q99983|OMD_HUMAN	0	0	0	0	0	0	0	0	0	0	0	0	0	0	0	0	0	0	0	0	0	0	0	0	0	0	0	0	0	0	0	0	0	0	0	0	0	0				2	2	2	5.7	5.7	5.7	49.492
sp|Q9BQ16|TICN3_HUMAN	sp|Q9BQ16|TICN3_HUMAN	0	0	0	0	0	0	0	0	0	0	0	0	0	0	0	0	0	0	0	0	0	0	0	0	0	0	0	0	0	0	0	0	0	0	0	0	0	0				1	1	1	3.4	3.4	3.4	49.428
sp|Q9BQT9|CSTN3_HUMAN	sp|Q9BQT9|CSTN3_HUMAN	0	0	0	0	0	0	0	0	0	0	0	0	0	0	0	0	0	0	0	0	0	0	0	0	0	0	0	0	0	0	0	0	0	0	0	0	0	0				6	6	6	10.9	10.9	10.9	106.1
sp|Q9BRK3|MXRA8_HUMAN	sp|Q9BRK3|MXRA8_HUMAN	0	0	0	0	0	0	0	0	0	0	0	0	0	0	0	0	0	0	0	0	0	0	0	0	0	0	0	0	0	0	0	0	0	0	0	0	0	0				5	5	5	15.2	15.2	15.2	49.131
sp|Q9BRK5|CAB45_HUMAN	sp|Q9BRK5|CAB45_HUMAN	0	0	0	0	0	0	0	0	0	0	0	0	0	0	0	0	0	0	0	0	0	0	0	0	0	0	0	0	0	0	0	526833	0	0	0	0	0	0				2	2	2	6.1	6.1	6.1	41.806
sp|Q9BW92|SYTM_HUMAN	sp|Q9BW92|SYTM_HUMAN	0	0	0	0	0	0	0	0	0	0	0	0	0	0	0	0	0	0	0	0	0	0	0	0	0	0	0	0	0	0	0	0	0	0	0	0	0	0				1	1	1	2.6	2.6	2.6	81.035
sp|Q9BWQ8|LFG2_HUMAN	sp|Q9BWQ8|LFG2_HUMAN	0	0	0	0	0	0	0	0	0	0	0	0	0	0	0	0	0	0	0	0	0	0	0	0	0	0	0	0	1.30943e+06	1.30483e+06	0	0	0	0	0	0	0	0				2	2	2	11.4	11.4	11.4	35.109
sp|Q9BX67|JAM3_HUMAN	sp|Q9BX67|JAM3_HUMAN	0	0	0	0	0	0	0	0	0	0	0	0	0	0	0	0	0	0	0	0	0	0	0	0	0	0	0	0	0	0	0	0	0	0	0	0	0	0				4	4	4	18.7	18.7	18.7	35.02
sp|Q9BY67|CADM1_HUMAN	sp|Q9BY67|CADM1_HUMAN	0	0	0	0	0	0	0	0	0	0	0	0	1.13702e+06	0	0	0	0	0	0	0	0	0	0	0	0	0	0	0	0	0	0	0	0	0	0	0	0	0				6	6	6	26.2	26.2	26.2	48.509
sp|Q9BYH1|SE6L1_HUMAN	sp|Q9BYH1|SE6L1_HUMAN	0	0	0	0	0	0	0	0	0	0	0	0	0	0	0	0	0	0	0	0	0	0	0	0	0	0	0	0	0	0	0	0	0	0	0	0	0	0				4	4	4	5.2	5.2	5.2	111.78
sp|Q9BZR6|RTN4R_HUMAN	sp|Q9BZR6|RTN4R_HUMAN	0	0	0	0	0	0	0	0	0	0	0	0	0	0	0	0	0	0	0	0	0	0	0	0	0	0	0	0	0	0	0	0	0	0	0	0	0	0				1	1	1	5.1	5.1	5.1	50.707
sp|Q9C0A0|CNTP4_HUMAN	sp|Q9C0A0|CNTP4_HUMAN	0	0	0	0	0	0	0	0	0	0	376217	3860800	2466800	829940	0	0	0	0	0	0	0	0	0	0	0	0	0	0	0	0	0	0	0	0	0	0	0	0				17	17	17	16.4	16.4	16.4	145.27
sp|Q9GZN2|TGIF2_HUMAN	sp|Q9GZN2|TGIF2_HUMAN	0	0	0	0	0	0	0	0	0	0	0	0	0	0	0	0	0	0	0	0	0	0	0	0	0	0	0	0	0	0	0	0	0	0	0	0	0	0				1	1	1	6.8	6.8	6.8	25.878
sp|Q9H008|LHPP_HUMAN	sp|Q9H008|LHPP_HUMAN	0	0	0	0	0	0	0	0	0	0	0	0	0	0	0	0	0	0	0	0	0	0	0	0	0	0	0	0	0	0	0	0	0	0	0	0	0	0				1	1	1	3.3	3.3	3.3	29.165
sp|Q9H0Q3|FXYD6_HUMAN	sp|Q9H0Q3|FXYD6_HUMAN	0	0	0	0	0	0	0	0	0	0	0	0	0	0	0	0	0	0	0	0	0	0	0	0	0	0	0	0	0	0	0	0	0	0	0	0	0	0				1	1	1	26.3	26.3	26.3	10.542
sp|Q9H299|SH3L3_HUMAN	sp|Q9H299|SH3L3_HUMAN	0	0	0	0	0	0	0	0	0	0	0	0	0	0	0	0	0	0	0	0	0	0	0	0	0	0	0	0	0	0	0	0	0	0	0	0	0	0				1	1	1	10.8	10.8	10.8	10.438
sp|Q9H2E6|SEM6A_HUMAN	sp|Q9H2E6|SEM6A_HUMAN	0	0	0	0	0	0	0	0	0	0	0	0	0	0	0	0	0	0	0	0	0	0	0	0	0	0	0	0	0	0	0	0	0	0	0	0	0	0				2	2	2	3.3	3.3	3.3	114.39
sp|Q9H305|CDIP1_HUMAN	sp|Q9H305|CDIP1_HUMAN	0	0	0	0	0	0	0	0	0	0	0	0	0	0	0	0	0	0	0	0	0	0	0	0	0	0	0	0	0	0	0	0	0	0	0	0	0	0				1	1	1	9.6	9.6	9.6	21.892
sp|Q9H3S1|SEM4A_HUMAN	sp|Q9H3S1|SEM4A_HUMAN	0	0	0	0	0	0	0	0	0	0	0	0	0	0	0	0	0	0	0	0	0	0	0	0	0	0	0	0	0	0	0	0	0	0	0	0	0	0				2	2	2	5.3	5.3	5.3	83.573
sp|Q9H4D0|CSTN2_HUMAN	sp|Q9H4D0|CSTN2_HUMAN	0	0	0	0	0	0	0	0	0	0	0	0	0	0	0	0	0	0	0	0	0	0	0	0	0	0	0	0	0	0	0	0	0	0	0	0	0	0				1	1	1	1.7	1.7	1.7	107
sp|Q9H7Y0|DIK2B_HUMAN	sp|Q9H7Y0|DIK2B_HUMAN	0	0	0	0	0	0	0	0	0	0	0	0	0	0	0	0	0	0	0	0	0	0	0	0	0	0	0	0	0	0	0	0	0	0	0	0	0	0				1	1	1	4.4	4.4	4.4	48.554
sp|Q9H8J5|MANS1_HUMAN	sp|Q9H8J5|MANS1_HUMAN	0	0	0	0	0	0	0	0	0	0	0	0	0	0	0	0	0	0	0	0	0	0	0	0	0	0	0	0	0	0	0	0	0	0	0	0	0	0				2	2	2	5.8	5.8	5.8	46.81
sp|Q9HAR2|AGRL3_HUMAN	sp|Q9HAR2|AGRL3_HUMAN	0	0	0	0	0	0	0	0	0	0	0	0	0	0	0	0	0	0	0	0	0	0	0	0	0	0	0	0	0	0	0	0	0	0	0	0	0	0				3	3	3	3.7	3.7	3.7	161.81
sp|Q9HC98|NEK6_HUMAN	sp|Q9HC98|NEK6_HUMAN	0	0	0	0	0	0	0	0	0	0	0	0	0	0	0	0	0	0	0	0	0	0	0	0	0	0	0	0	0	0	0	0	0	0	0	0	0	0	+			1	1	1	5.8	5.8	5.8	35.714
sp|Q9HCM3|K1549_HUMAN	sp|Q9HCM3|K1549_HUMAN	0	0	0	0	0	0	0	0	0	0	0	0	0	0	0	0	0	0	0	0	0	0	0	0	0	0	0	0	0	0	0	0	0	0	0	0	0	0				1	1	1	1.1	1.1	1.1	210.75
sp|Q9HCU4|CELR2_HUMAN	sp|Q9HCU4|CELR2_HUMAN	0	0	0	0	0	0	0	0	0	0	0	0	0	0	0	0	0	0	0	0	0	0	0	0	0	0	0	0	0	0	0	0	0	0	0	0	0	0				1	1	1	0.8	0.8	0.8	317.45
sp|Q9NPY3|C1QR1_HUMAN	sp|Q9NPY3|C1QR1_HUMAN	0	0	0	0	0	0	0	0	0	0	0	0	0	0	0	0	0	0	0	0	0	0	0	0	0	0	0	0	0	0	0	0	0	0	0	0	0	0				2	1	1	3.8	2.8	2.8	68.559
sp|Q9NQ38|ISK5_HUMAN	sp|Q9NQ38|ISK5_HUMAN	0	0	0	0	0	0	0	0	0	0	0	0	0	0	0	0	0	0	0	0	0	0	0	0	0	0	0	0	0	0	0	0	0	0	0	0	0	0				1	1	1	1.8	1.8	1.8	120.71
sp|Q9NQ79|CRAC1_HUMAN	sp|Q9NQ79|CRAC1_HUMAN	0	0	0	0	0	1033200	2058300	0	0	0	0	0	0	2.01757e+06	1499200	2.88993e+06	2.99543e+06	0	0	0	0	0	0	0	0	0	0	0	0	0	0	0	0	0	0	0	0	0				10	10	10	22.2	22.2	22.2	71.42
sp|Q9NQX5|NPDC1_HUMAN	sp|Q9NQX5|NPDC1_HUMAN	0	0	0	0	0	0	0	0	0	0	0	0	0	0	0	0	0	0	0	0	0	0	0	0	0	0	0	0	2685400	0	0	0	0	0	0	0	0	0				2	2	2	4.6	4.6	4.6	34.516
sp|Q9NRN5|OLFL3_HUMAN	sp|Q9NRN5|OLFL3_HUMAN	0	0	0	0	0	0	0	0	0	0	0	0	0	0	0	0	0	0	0	0	0	0	0	0	0	0	0	0	0	0	0	0	0	0	0	0	0	0				2	2	2	9.4	9.4	9.4	46.01
sp|Q9NS98|SEM3G_HUMAN	sp|Q9NS98|SEM3G_HUMAN	0	0	0	0	0	0	0	0	0	0	0	0	0	0	0	0	0	0	0	4.24757e+06	4.13643e+06	0	0	0	0	0	0	0	0	0	0	0	0	0	0	0	0	0				8	8	8	15.7	15.7	15.7	86.7
sp|Q9NT99|LRC4B_HUMAN	sp|Q9NT99|LRC4B_HUMAN	0	0	0	0	0	0	0	0	0	0	0	0	0	0	0	0	0	0	0	4237400	0	0	0	0	0	0	0	0	0	0	0	0	0	0	0	0	0	0				4	4	4	7	7	7	76.433
sp|Q9NVE5|UBP40_HUMAN	sp|Q9NVE5|UBP40_HUMAN	0	0	0	0	0	0	0	0	0	0	0	0	0	0	0	0	0	0	0	0	0	0	0	0	0	0	0	0	0	0	0	0	0	0	0	0	0	0				1	1	1	1.8	1.8	1.8	140.13
sp|Q9NX62|IMPA3_HUMAN	sp|Q9NX62|IMPA3_HUMAN	0	0	0	0	0	0	0	0	0	0	0	0	0	0	0	0	0	0	0	2.31453e+06	4251700	0	0	0	0	0	0	0	0	0	0	0	0	0	0	0	0	0				8	8	8	26.7	26.7	26.7	38.681
sp|Q9NY47|CA2D2_HUMAN	sp|Q9NY47|CA2D2_HUMAN	0	0	0	0	0	0	0	0	0	0	0	0	0	0	0	0	0	0	0	0	0	0	0	0	0	0	0	0	0	0	0	0	0	0	0	0	0	0				7	5	5	6.9	5.2	5.2	129.82
sp|Q9NYL5|CP39A_HUMAN	sp|Q9NYL5|CP39A_HUMAN	0	0	0	0	0	0	0	0	0	0	0	0	0	0	0	0	0	0	0	0	0	0	0	0	0	0	0	0	0	0	0	0	0	0	0	0	0	0				1	1	1	4.3	4.3	4.3	54.115
sp|Q9NYQ8|FAT2_HUMAN	sp|Q9NYQ8|FAT2_HUMAN	0	0	0	5.35827e+06	0	0	0	0	0	0	0	0	0	0	0	0	0	0	0	0	0	0	0	0	0	0	0	0	0	0	0	0	0	0	0	0	0	0				15	15	15	4.9	4.9	4.9	479.31
sp|Q9NZ08|ERAP1_HUMAN	sp|Q9NZ08|ERAP1_HUMAN	0	0	0	0	0	0	0	0	0	0	0	0	0	0	0	0	0	0	0	0	0	0	0	0	0	0	0	0	0	0	0	0	0	0	0	0	0	0				1	1	1	1.4	1.4	1.4	107.23
sp|Q9NZ53|PDXL2_HUMAN	sp|Q9NZ53|PDXL2_HUMAN	0	0	0	0	0	0	0	0	0	0	0	0	0	0	0	0	0	0	0	0	0	0	0	0	0	0	0	0	0	0	0	0	0	0	0	0	0	0				2	2	2	6.4	6.4	6.4	65.075
sp|Q9NZP8|C1RL_HUMAN	sp|Q9NZP8|C1RL_HUMAN	0	0	0	0	0	0	0	0	0	0	0	0	0	0	0	0	0	0	0	0	0	0	0	0	0	0	0	0	0	0	0	0	0	0	0	0	0	0				6	5	5	15	13.1	13.1	53.498
sp|Q9NZT1|CALL5_HUMAN	sp|Q9NZT1|CALL5_HUMAN	0	0	0	0	0	0	0	0	0	0	0	0	0	0	0	0	0	0	0	0	0	0	0	0	0	0	0	0	45676668	0	0	4412000	0	0	0	0	0	0				6	6	6	57.5	57.5	57.5	15.892
sp|Q9P0K1|ADA22_HUMAN	sp|Q9P0K1|ADA22_HUMAN	0	0	0	0	0	0	0	0	0	0	0	0	0	0	0	0	0	0	0	0	0	0	0	0	0	0	0	0	0	0	0	0	0	0	0	0	0	0				3	3	3	4.1	4.1	4.1	100.43
sp|Q9P0K9|FRS1L_HUMAN	sp|Q9P0K9|FRS1L_HUMAN	0	0	0	0	0	0	0	0	0	0	0	0	0	0	0	0	0	0	0	0	0	0	0	0	0	0	0	0	0	0	0	0	0	0	0	0	0	0				2	2	2	7	7	7	37.27
sp|Q9P121|NTRI_HUMAN	sp|Q9P121|NTRI_HUMAN	0	0	0	0	0	0	0	0	0	0	0	0	0	4.35733e+06	4.91243e+06	12156167	20337666	5.14873e+06	2.88483e+06	3.44997e+06	0	0	0	0	0	0	0	0	0	0	0	0	0	0	0	0	0	0				13	13	11	36.9	36.9	34.6	37.971
sp|Q9P273|TEN3_HUMAN	sp|Q9P273|TEN3_HUMAN	0	0	0	0	0	0	0	0	0	0	0	0	0	0	0	0	0	0	0	0	0	0	0	0	0	0	0	0	0	0	0	0	0	0	0	0	0	0				1	1	1	0.8	0.8	0.8	300.95
sp|Q9P2E7|PCD10_HUMAN	sp|Q9P2E7|PCD10_HUMAN	0	0	0	0	0	0	0	0	0	0	583820	0	0	0	0	0	0	0	0	0	0	0	0	0	0	0	0	0	0	0	0	0	0	0	0	0	0	0				5	5	5	7.9	7.9	7.9	112.93
sp|Q9P2K9|DISP3_HUMAN	sp|Q9P2K9|DISP3_HUMAN	0	0	0	0	0	0	0	0	0	0	0	0	0	0	0	0	0	0	0	0	0	0	0	0	0	0	0	0	0	0	0	0	0	0	0	0	0	0				1	1	1	1.2	1.2	1.2	153.05
sp|Q9P2S2|NRX2A_HUMAN;sp|P58401|NRX2B_HUMAN	sp|Q9P2S2|NRX2A_HUMAN	0	0	0	0	0	0	0	0	0	0	0	0	0	0	0	0	0	0	0	0	0	0	0	0	24045000	17640000	0	0	0	0	0	0	0	0	0	0	0	0				9	8	8	6.7	6.1	6.1	184.98
sp|Q9UBG0|MRC2_HUMAN	sp|Q9UBG0|MRC2_HUMAN	0	0	0	0	0	0	0	0	0	0	0	0	0	0	0	0	0	0	0	0	0	0	0	0	0	0	0	0	0	0	0	0	0	0	0	0	0	0				2	2	2	1.8	1.8	1.8	166.67
sp|Q9UBP4|DKK3_HUMAN	sp|Q9UBP4|DKK3_HUMAN	0	0	0	0	0	0	0	0	0	30787666	361606656	219613328	73405664	20529666	0	0	3.75097e+06	0	0	0	0	0	0	0	0	0	0	0	0	0	0	0	0	0	0	0	0	0				12	12	12	44.3	44.3	44.3	38.39
sp|Q9UBQ6|EXTL2_HUMAN	sp|Q9UBQ6|EXTL2_HUMAN	0	0	0	0	0	0	0	0	0	0	0	0	0	0	0	0	0	0	0	0	0	0	0	0	0	0	0	0	0	0	0	0	0	0	0	0	0	0				3	3	3	11.2	11.2	11.2	37.465
sp|Q9UBR2|CATZ_HUMAN	sp|Q9UBR2|CATZ_HUMAN	0	0	0	0	0	0	0	0	0	0	0	0	0	0	0	0	0	0	0	0	0	7.61033e+06	17258334	9640667	0	0	0	0	0	0	0	0	0	0	0	0	0	0				4	4	4	14.9	14.9	14.9	33.868
sp|Q9UBX1|CATF_HUMAN	sp|Q9UBX1|CATF_HUMAN	0	0	0	0	0	0	0	0	0	0	0	0	0	0	0	0	0	0	0	0	0	0	0	0	0	0	0	0	0	0	0	0	0	0	0	0	0	0				2	2	2	4.8	4.8	4.8	53.365
sp|Q9UBX5|FBLN5_HUMAN	sp|Q9UBX5|FBLN5_HUMAN	0	0	0	0	0	0	0	0	0	0	0	0	0	0	0	0	0	0	2.44723e+06	0	0	0	0	0	0	0	0	0	0	0	0	0	0	0	0	0	0	0				3	3	3	12.1	12.1	12.1	50.18
sp|Q9UD71|PPR1B_HUMAN	sp|Q9UD71|PPR1B_HUMAN	0	0	0	0	0	0	0	0	0	0	0	0	0	0	0	0	0	0	0	0	0	0	0	0	0	0	0	0	0	0	0	0	0	0	0	0	0	0				1	1	1	7.8	7.8	7.8	22.963
sp|Q9UGM5|FETUB_HUMAN	sp|Q9UGM5|FETUB_HUMAN	0	0	0	0	0	0	0	0	0	0	0	0	0	0	0	0	0	0	0	0	0	0	0	0	0	0	0	0	0	0	0	0	0	0	0	0	0	0				4	4	4	10.7	10.7	10.7	42.054
sp|Q9UHC6|CNTP2_HUMAN	sp|Q9UHC6|CNTP2_HUMAN	0	0	0	0	0	0	0	0	0	0	0	1.0726e+06	1.01773e+06	0	0	0	0	0	0	0	0	0	0	0	0	0	0	0	0	0	0	0	0	0	0	0	0	0				8	8	8	8.7	8.7	8.7	148.17
sp|Q9UHG2|PCS1N_HUMAN	sp|Q9UHG2|PCS1N_HUMAN	0	0	0	0	0	0	0	0	0	0	0	0	0	0	0	0	0	0	0	0	0	0	0	0	0	0	0	0	9831300	8628233	5.73363e+06	3029800	3.35773e+06	15933667	0	0	0	0				8	8	7	42.3	42.3	39.6	27.372
sp|Q9UHI8|ATS1_HUMAN	sp|Q9UHI8|ATS1_HUMAN	0	0	0	0	0	0	0	0	0	0	0	0	0	0	0	0	0	0	0	0	0	0	0	0	0	0	0	0	0	0	0	0	0	0	0	0	0	0				3	3	3	6.2	6.2	6.2	105.36
sp|Q9UHL4|DPP2_HUMAN	sp|Q9UHL4|DPP2_HUMAN	0	0	0	0	0	0	0	0	0	0	0	0	0	0	0	0	0	0	0	0	0	0	0	0	0	0	0	0	0	0	0	0	0	0	0	0	0	0				3	3	3	7.9	7.9	7.9	54.341
sp|Q9UI12|VATH_HUMAN	sp|Q9UI12|VATH_HUMAN	0	0	0	0	0	0	0	0	0	0	0	0	0	0	0	0	0	0	0	0	0	0	0	0	0	0	0	0	0	0	0	0	0	0	0	0	0	0				2	2	2	5.4	5.4	5.4	55.882
sp|Q9UIW2|PLXA1_HUMAN;sp|P51805|PLXA3_HUMAN	sp|Q9UIW2|PLXA1_HUMAN;sp|P51805|PLXA3_HUMAN	0	0	0	0	0	0	0	0	0	0	0	0	0	0	0	0	0	0	0	0	0	0	0	0	0	0	0	0	0	0	0	0	0	0	0	0	0	0				2	2	2	2	2	2	211.06
sp|Q9UJJ9|GNPTG_HUMAN	sp|Q9UJJ9|GNPTG_HUMAN	0	0	0	0	0	0	0	0	0	0	0	0	865520	1.69677e+06	0	0	0	0	0	0	0	0	0	0	0	0	0	0	0	0	0	0	0	0	0	0	0	0				4	4	4	22.3	22.3	22.3	33.973
sp|Q9UK55|ZPI_HUMAN	sp|Q9UK55|ZPI_HUMAN	0	0	0	0	0	0	0	0	0	0	0	0	0	0	0	0	0	0	0	0	0	0	0	0	0	0	0	0	0	0	0	0	0	0	0	0	0	0				3	3	3	8.3	8.3	8.3	50.706
sp|Q9ULB1|NRX1A_HUMAN;sp|P58400|NRX1B_HUMAN	sp|Q9ULB1|NRX1A_HUMAN	0	0	0	0	0	0	0	0	1148000	1.63099e+06	1.45357e+06	1.03216e+06	1.41983e+06	0	0	0	990103	0	0	0	0	0	0	0	0	0	0	0	0	0	0	0	0	0	0	0	0	0				13	11	11	12.5	11.2	11.2	161.88
sp|Q9ULF5|S39AA_HUMAN	sp|Q9ULF5|S39AA_HUMAN	0	0	0	0	0	0	0	0	0	0	0	0	0	0	0	0	0	0	0	0	0	0	0	0	0	0	0	0	0	0	0	0	0	0	0	0	0	0				1	1	1	1.7	1.7	1.7	94.131
sp|Q9ULI3|HEG1_HUMAN	sp|Q9ULI3|HEG1_HUMAN	0	0	0	0	0	0	0	0	0	0	0	0	0	0	0	0	0	0	0	0	0	0	0	0	0	0	0	0	0	0	0	0	0	0	0	0	0	0				1	1	1	1.8	1.8	1.8	147.46
sp|Q9UMF0|ICAM5_HUMAN	sp|Q9UMF0|ICAM5_HUMAN	0	0	0	0	0	0	0	0	2462100	1.15367e+06	0	0	0	0	0	0	0	0	0	0	0	0	0	0	0	0	0	0	0	0	0	0	0	0	0	0	0	0				7	7	7	11.4	11.4	11.4	97.115
sp|Q9UMX0|UBQL1_HUMAN	sp|Q9UMX0|UBQL1_HUMAN	0	0	0	0	0	0	0	0	0	0	0	0	0	0	0	0	0	0	0	0	0	0	0	0	0	0	0	0	0	0	0	0	0	0	0	0	0	0				1	1	1	5.8	5.8	5.8	62.518
sp|Q9UMX5|NENF_HUMAN	sp|Q9UMX5|NENF_HUMAN	0	0	0	0	0	0	0	0	0	0	0	0	0	0	0	0	0	0	0	0	0	0	0	0	0	26586334	0	0	0	0	0	0	0	0	0	0	0	0				4	4	4	30.8	30.8	30.8	18.856
sp|Q9UN36|NDRG2_HUMAN	sp|Q9UN36|NDRG2_HUMAN	0	0	0	0	0	0	0	0	0	0	0	0	0	0	0	0	0	0	0	0	0	0	0	0	0	0	0	0	0	0	0	0	0	0	0	0	0	0				2	2	2	8.4	8.4	8.4	40.798
sp|Q9UNH6|SNX7_HUMAN	sp|Q9UNH6|SNX7_HUMAN	0	0	0	0	0	0	0	0	0	0	0	0	0	0	0	0	0	0	0	0	0	0	0	0	0	0	0	0	0	0	0	0	0	0	0	0	0	0				1	1	1	5.7	5.7	5.7	45.302
sp|Q9UNW1|MINP1_HUMAN	sp|Q9UNW1|MINP1_HUMAN	0	0	0	0	0	0	0	0	0	0	0	0	0	0	0	0	0	0	0	0	0	0	0	0	0	0	0	0	0	0	0	0	0	0	0	0	0	0				3	3	3	12.5	12.5	12.5	55.051
sp|Q9UPU3|SORC3_HUMAN	sp|Q9UPU3|SORC3_HUMAN	0	0	0	0	0	0	0	0	0	0	0	0	0	0	0	0	0	0	0	0	0	0	0	0	0	0	0	0	0	0	7.94037e+06	14114667	9442667	5.69617e+06	0	0	0	0				2	2	2	1.5	1.5	1.5	135.75
sp|Q9UPV9|TRAK1_HUMAN	sp|Q9UPV9|TRAK1_HUMAN	0	0	0	0	0	0	0	0	0	0	0	0	0	0	0	0	0	0	0	0	0	0	0	0	0	0	0	0	0	0	0	0	0	0	0	0	0	0				1	1	1	2.1	2.1	2.1	106.04
sp|Q9UQ35|SRRM2_HUMAN	sp|Q9UQ35|SRRM2_HUMAN	0	0	0	0	0	0	0	0	0	0	0	0	0	0	0	0	0	0	0	0	0	0	0	0	0	0	0	0	0	0	0	0	0	0	0	0	0	0				1	1	1	0.7	0.7	0.7	299.61
sp|Q9UQ52|CNTN6_HUMAN	sp|Q9UQ52|CNTN6_HUMAN	0	0	0	0	0	0	0	3.60647e+06	2.80893e+06	0	0	0	0	0	0	0	0	0	0	0	0	0	0	0	0	0	0	0	0	0	0	0	0	0	0	0	0	0				5	5	4	7.1	7.1	5.8	113.95
sp|Q9UQ80|PA2G4_HUMAN	sp|Q9UQ80|PA2G4_HUMAN	0	0	0	0	0	0	0	0	0	0	0	0	0	0	0	0	0	0	0	0	0	0	0	0	0	0	0	0	0	0	0	0	0	0	0	0	0	0				1	1	1	5.3	5.3	5.3	43.786
sp|Q9UQL6|HDAC5_HUMAN	sp|Q9UQL6|HDAC5_HUMAN	0	0	0	0	0	0	0	0	0	0	0	0	0	0	0	0	0	0	0	0	0	0	0	0	0	0	0	0	0	0	0	0	0	0	0	0	0	0				1	1	1	1.8	1.8	1.8	121.98
sp|Q9Y274|SIA10_HUMAN	sp|Q9Y274|SIA10_HUMAN	0	0	0	0	0	0	0	0	0	0	0	0	0	0	0	0	0	0	0	0	0	0	0	0	0	0	0	0	0	0	0	0	0	0	0	0	0	0				2	2	2	5.1	5.1	5.1	38.213
sp|Q9Y279|VSIG4_HUMAN	sp|Q9Y279|VSIG4_HUMAN	0	0	0	0	0	0	0	0	0	0	0	0	0	0	0	0	395127	0	2.18927e+06	0	0	0	0	0	0	0	0	0	0	0	0	0	0	0	0	0	0	0				4	4	4	15.8	15.8	15.8	43.987
sp|Q9Y287|ITM2B_HUMAN	sp|Q9Y287|ITM2B_HUMAN	0	0	0	0	0	0	0	0	0	0	0	0	0	0	0	0	0	0	0	0	0	0	0	0	0	0	0	0	0	0	0	0	0	0	0	0	0	0				1	1	1	3.4	3.4	3.4	30.338
sp|Q9Y2B0|CNPY2_HUMAN	sp|Q9Y2B0|CNPY2_HUMAN	0	0	0	0	0	0	0	0	0	0	0	0	0	0	0	0	0	0	0	0	0	0	0	0	0	0	0	0	0	0	0	0	0	0	0	0	0	0				2	2	2	17.6	17.6	17.6	20.652
sp|Q9Y2E5|MA2B2_HUMAN	sp|Q9Y2E5|MA2B2_HUMAN	0	0	0	0	0	0	0	0	0	0	0	0	0	0	0	0	0	0	0	0	0	0	0	0	0	0	0	0	0	0	0	0	0	0	0	0	0	0				2	2	2	2.8	2.8	2.8	113.98
sp|Q9Y2I2|NTNG1_HUMAN	sp|Q9Y2I2|NTNG1_HUMAN	0	0	0	0	0	0	0	0	0	0	0	0	0	0	0	0	0	0	0	0	0	0	0	0	0	0	0	0	0	0	0	0	0	0	0	0	0	0				2	2	2	5	5	5	60.54
sp|Q9Y2T3|GUAD_HUMAN	sp|Q9Y2T3|GUAD_HUMAN	0	0	0	0	0	0	0	0	0	0	0	0	0	0	0	0	0	0	0	0	0	0	0	0	0	0	0	0	0	0	0	0	0	0	0	0	0	0				1	1	1	2.6	2.6	2.6	51.002
sp|Q9Y336|SIGL9_HUMAN	sp|Q9Y336|SIGL9_HUMAN	0	0	0	0	0	0	0	0	0	0	0	0	0	0	0	0	0	0	0	0	0	0	0	0	0	0	0	0	0	0	0	0	0	0	0	0	0	0				1	1	1	3.9	3.9	3.9	50.081
sp|Q9Y3R4|NEUR2_HUMAN	sp|Q9Y3R4|NEUR2_HUMAN	0	0	0	0	0	0	0	0	0	0	0	0	0	0	0	0	0	0	0	0	0	0	0	0	0	0	0	0	0	0	0	0	0	0	0	0	0	0				2	2	2	7.9	7.9	7.9	42.253
sp|Q9Y4C0|NRX3A_HUMAN;sp|Q9HDB5|NRX3B_HUMAN	sp|Q9Y4C0|NRX3A_HUMAN	0	0	0	0	0	0	0	0	0	0	1.25429e+06	1.04463e+06	1162780	0	0	0	0	0	0	0	0	0	0	0	0	0	0	0	0	0	0	0	0	0	0	0	0	0				15	15	12	11	11	9.2	180.6
sp|Q9Y4D7|PLXD1_HUMAN	sp|Q9Y4D7|PLXD1_HUMAN	0	0	0	0	0	0	0	0	0	0	0	0	0	0	0	0	0	0	0	0	0	0	0	0	0	0	0	0	0	0	0	0	0	0	0	0	0	0				2	2	2	1.8	1.8	1.8	212
sp|Q9Y4L1|HYOU1_HUMAN;sp|Q9BXT5|TEX15_HUMAN	sp|Q9Y4L1|HYOU1_HUMAN	0	0	0	0	0	0	0	0	0	0	0	0	1.06547e+06	2.70037e+06	2.26833e+06	0	0	0	0	0	0	0	0	0	0	0	0	0	0	0	0	0	0	0	0	0	0	0				7	7	7	8.2	8.2	8.2	111.33
sp|Q9Y5F6|PCDGM_HUMAN	sp|Q9Y5F6|PCDGM_HUMAN	0	0	0	0	0	0	0	0	0	0	0	0	0	0	0	0	0	0	0	0	0	0	0	0	0	0	0	0	0	0	0	0	0	0	0	0	0	0				2	2	2	4.2	4.2	4.2	101.92
sp|Q9Y5I4|PCDC2_HUMAN	sp|Q9Y5I4|PCDC2_HUMAN	0	0	0	0	0	0	0	0	0	0	0	0	0	0	0	0	0	0	0	0	0	0	0	0	0	0	0	0	0	0	0	0	0	0	0	0	0	0				1	1	1	1.7	1.7	1.7	109.45
sp|Q9Y5Y7|LYVE1_HUMAN	sp|Q9Y5Y7|LYVE1_HUMAN	0	0	0	0	0	0	0	0	0	0	0	0	0	0	0	0	0	0	0	0	0	0	0	0	0	0	0	0	0	0	0	0	0	0	0	0	0	0				2	2	2	6.2	6.2	6.2	35.213
sp|Q9Y5Z4|HEBP2_HUMAN	sp|Q9Y5Z4|HEBP2_HUMAN	0	0	0	0	0	0	0	0	0	0	0	0	0	0	0	0	0	0	0	0	0	0	0	0	0	0	0	0	0	0	0	0	0	0	0	0	0	0				2	2	2	30.2	30.2	30.2	22.875
sp|Q9Y646|CBPQ_HUMAN	sp|Q9Y646|CBPQ_HUMAN	0	0	0	0	0	0	0	0	0	0	0	0	0	0	0	0	0	0	0	0	0	0	0	0	0	0	0	0	0	0	0	0	0	0	0	0	0	0				4	4	4	12.9	12.9	12.9	51.887
sp|Q9Y6N7|ROBO1_HUMAN	sp|Q9Y6N7|ROBO1_HUMAN	0	0	0	0	0	0	0	0	0	1.28813e+06	1.20818e+06	0	0	0	0	0	0	0	0	0	0	0	0	0	0	0	0	0	0	0	0	0	0	0	0	0	0	0				8	8	8	7.8	7.8	7.8	180.93
sp|Q9Y6N8|CAD10_HUMAN	sp|Q9Y6N8|CAD10_HUMAN	0	0	0	0	0	0	0	0	0	0	0	0	0	0	0	0	0	0	0	0	0	0	0	0	0	0	0	0	0	0	0	0	0	0	0	0	0	0				2	2	2	3.7	3.7	3.7	88.45
sp|Q9Y6R7|FCGBP_HUMAN	sp|Q9Y6R7|FCGBP_HUMAN	0	18785266	21633666	3.49643e+06	0	0	0	0	0	0	0	0	0	0	0	0	0	0	0	0	0	0	0	0	0	0	0	0	0	0	0	0	0	0	0	0	0	0				16	16	16	5.3	5.3	5.3	572.01
[truncated: 6 more columns]
