# Supplementary material for: Human cerebrospinal fluid contains diverse lipoprotein subspecies enriched in proteins implicated in central nervous system health
Source: Sci Adv. 2023 Aug 30;9(35):eadi5571. doi: 10.1126/sciadv.adi5571 (PMC10468133; doi:10.1126/sciadv.adi5571)
Supplement: Supplementary file 2 — Tables S1 to S3 [file sciadv.adi5571_tables_s1_to_s3.zip › adi5571_Table_S3.xlsx]

## Sheet: Supplemental Table 3
Protein 1	Protein 2	Protein 3	Protein 4	Protein 5	Protein 6	Protein 7	Protein 8	Protein 9	Protein 10	Protein 11	Number of Proteins
PGLYRP2	F12	KNG1	TKT	SPARC	OPCML	GIG25	BCAN	SERPIND1	KLKB1	SEMA7A	11
PGLYRP2	KNG1	TKT	SPARC	OPCML	GIG25	BCAN	SERPIND1	KLKB1	CFI		10
PGLYRP2	A1BG	KNG1	TKT	SPARC	OPCML	GIG25	BCAN	KLKB1	CFI		10
PGLYRP2	F12	KNG1	TKT	SPARC	PTPRG	OPCML	GIG25	KLKB1	SEMA7A		10
PGLYRP2	A1BG	KNG1	TKT	SPARC	OPCML	GIG25	BCAN	KLKB1	SEMA7A		10
PGLYRP2	NTM	A1BG	KNG1	TKT	SPARC	OPCML	GIG25	KLKB1	CFI		10
PGLYRP2	NTM	F12	KNG1	TKT	SPARC	OPCML	GIG25	KLKB1	SEMA7A		10
PGLYRP2	NTM	A1BG	KNG1	TKT	SPARC	OPCML	GIG25	KLKB1	SEMA7A		10
NTM	KNG1	TKT	SPARC	OPCML	GIG25	KLKB1	AFM	CFI	C8G		10
PGLYRP2	NTM	A1BG	KNG1	TKT	OPCML	GIG25	CFI	HPX			9
PGLYRP2	NTM	F12	KNG1	TKT	OPCML	GIG25	HPX				8
PGLYRP2	F12	KNG1	SPARC	PTPRG	GIG25	KLKB1	VTN				8
PGLYRP2	F12	AHSG	OPCML	GIG25	SERPIND1	KLKB1	SEMA7A				8
PGLYRP2	NTM	F12	SPARC	GIG25	CADM4	KLKB1	SEMA7A				8
PGLYRP2	F12	KNG1	TKT	OPCML	GIG25	SERPIND1	HPX				8
PGLYRP2	F12	SPARC	GIG25	CADM4	SERPIND1	KLKB1	SEMA7A				8
PGLYRP2	KNG1	TKT	OPCML	GIG25	SERPIND1	CFI	HPX				8
PGLYRP2	F12	AHSG	GIG25	CADM4	SERPIND1	KLKB1	SEMA7A				8
KNG1	TKT	SPARC	PTPRG	OPCML	GIG25	KLKB1	AFM				8
NTM	PGLYRP2	F12	KNG1	SPARC	GIG25	KLKB1	VTN				8
PGLYRP2	NTM	A1BG	SPARC	GIG25	CADM4	KLKB1	SEMA7A				8
FGFR2	LRRC4B	IGF2	YWHAG	SERPINI1	GC	ARSA	DDR1				8
PAM	APOH	B3GNT1	APOA4	YWHAG	ORM1	RGMB	GC				8
PAM	APOH	DAG1	B3GNT1	APOA4	YWHAG	ORM1	GC				8
GPLD1	IDS	C1QB	CDH6	FGFR1	CACNA2D3	CADM1	QSOX1				8
KNG1	TKT	SPARC	PTPRG	GIG25	AFM	ENPP2	COL1A2				8
KNG1	TKT	SPARC	PTPRG	GIG25	COL1A2	SEMA7A					7
PGLYRP2	AHSG	OPCML	GIG25	SERPIND1	KLKB1	CFI					7
PGLYRP2	F12	AHSG	OPCML	GIG25	SERPIND1	HPX					7
PGLYRP2	AHSG	OPCML	GIG25	SERPIND1	CFI	HPX					7
KNG1	TKT	SPARC	GIG25	AFM	ENPP2	C8G					7
NTM	KNG1	SPARC	GIG25	KLKB1	VTN	C8G					7
KNG1	SPARC	PTPRG	GIG25	ENPP2	VTN	COL1A2					7
FGFR2	LRRC4B	PGAM1	IGF2	SERPINI1	ARSA	DDR1					7
PGLYRP2	F12	AHSG	GIG25	CADM4	SERPIND1	HPX					7
PAM	B3GNT1	APOA4	YWHAG	ORM1	GC	MDH1					7
PAM	APOH	APOA4	ORM1	RGMB	GC	AGT					7
CPE	C16orf89	IGFBP2	POMGNT1	SEMA3G	IMPAD1	GALNT2					7
SERPINA6	F9	YWHAE	RTN4RL2	BTD	MST1	LCAT					7
SPARC	GIG25	SERPINF2	AFM	ENPP2	C8G	F2					7
SPARC	GIG25	SERPINF2	ENPP2	VTN	C8G	F2					7
GIG25	C8A	SERPINF2	ENPP2	VTN	C8G	F2					7
NEGR1	SERPINC1	CPB2	LRG1	PCOLCE	AGT	SERPINA1					7
FSTL1	IGFALS	C8A	SERPINF2	ENPP2	C8G	F2					7
C1S	SOD3	IGHG1	C1QC	IGKC	IGHG2	ITIH4					7
C1S	PROS1	IGHG1	IGKC	C7	IGHG2	ITIH4					7
PGLYRP2	NTM	A1BG	GIG25	CADM4	HPX						6
PGLYRP2	NTM	F12	GIG25	CADM4	HPX						6
SPARC	GIG25	AFM	ENPP2	COL1A2	F2						6
SERPINA4	APOH	DAG1	B3GNT1	APOA4	GC						6
NTM	F12	GIG25	C8A	KLKB1	VTN						6
KNG1	SPARC	GIG25	ENPP2	VTN	C8G						6
SPARC	GIG25	ENPP2	VTN	COL1A2	F2						6
NTM	GIG25	C8A	KLKB1	VTN	C8G						6
C1S	SOD3	C1QC	GNPTG	IGHG2	ITIH4						6
PROS1	SEMA6D	IGKC	WFIKKN2	C7	ITIH4						6
PROS1	ALDOA	SEMA6D	IGKC	WFIKKN2	ITIH4						6
HYOU1	PROS1	ALDOA	ALDOC	SEMA6D	WFIKKN2						6
SERPINA4	B3GNT1	APOA4	CTSD	GC	MDH1						6
LINGO1	FSTL1	IGFALS	ENPP2	COL1A2	F2						6
PCDH10	PRKCSH	CD109	C4B	MMP9	KIT						6
C16orf89	POMGNT1	IMPAD1	GALNT2	CGREF1							5
AHSG	CADM4	SERPIND1	C9	HPX							5
CPB2	RGMB	LRG1	PCOLCE	AGT							5
C1S	GNPTG	C7	IGHG2	ITIH4							5
APLP2	HYOU1	ALDOC	SEMA6D	WFIKKN2							5
SERPINA4	TTR	B3GNT1	CTSD	MDH1							5
LINGO1	ENPP2	VTN	COL1A2	F2							5
LINGO1	AFM	ENPP2	COL1A2	F2							5
PTPRG	FSTL1	IGFALS	ENPP2	COL1A2							5
SERPINA4	SEMA3G	PGAM1	CTSD	MDH1							5
CPE	SERPINA4	SEMA3G	PGAM1	CTSD							5
C3	CNTNAP4	CLSTN1	CACNA2D1	ALCAM							5
C3	C5	CLSTN1	CACNA2D1	ALCAM							5
CPE	SERPINA4	IGFBP2	SEMA3G	CTSD							5
CPE	SERPINA4	IGFBP2	TTR	CTSD							5
CALR	LUM	MMP2	CFB	LSAMP							5
CD14	TTR	B3GNT1	CTSD	MDH1							5
CD14	IGFBP2	TTR	AZGP1	SERPINA5							5
CD14	IGFBP2	TTR	CTSD	AZGP1							5
C4A	NCAM1	FBLN1	C1R	VASN							5
C4A	NCAM1	C1R	IGHG3	VASN							5
NCAM1	IGHD	IGHG3	VASN	ROBO1							5
VSIG4	FBLN5	SERPINC1	GPI	TPP1							5
GOLM1	NRP1	IGLL5	SELL	GNPTG							5
C3	C5	CP	MCAM	APLP1							5
CFH	CNTN6	PI16	MRC1	NRCAM							5
CADM4	CNDP1	HPX	AHSG								4
ENPP2	SERPINF2	F2	LSAMP								4
SOD3	IGHG1	IGHG2	IGHG4								4
IGKC	ALDOA	C1QC	ITIH4								4
B3GNT1	SERPINA4	APOH	TTR								4
TF	C9	AHSG	HPX								4
AZGP1	IGFBP6	SERPINA5	TTR								4
AZGP1	SERPINA5	SERPINF1	IGFBP2								4
CACNA2D1	APLP1	C3	C5								4
C4A	FBLN1	PLXDC2	C1R								4
ROBO1	NCAM1	IGHD	DCC								4
ROBO1	NCAM1	VCAM1	IGHD								4
C4A	PLXDC2	C1R	IGHG3								4
MCAM	CP	APLP1	C1R								4
MCAM	CP	APLP1	DKK3								4
AZGP1	SERPINF1	SERPINA5	IGFBP6								4
MCAM	PLXDC2	C1R	C4A								4
ROBO1	HBG2	IGHD	DCC								4
MCAM	APLP1	PLXDC2	C1R								4
CA2	TBCA	TIMP2	VSTM2A								4
MCAM	DKK3	APLP1	PLXDC2								4
MCAM	DKK3	PLXDC2	C4A								4
EPHA10	S100A8	CALM3	ANXA3								4
EPHA10	S100A8	CTSL1	CALM3								4
AZGP1	SERPINA5	SERPINF1	CGREF1								4
RIDA	NID2	CA4	PTPRN2								4
CNTNAP2	CLSTN1	C6	IL6ST								4
CNTNAP2	CLSTN1	ALCAM	IL6ST								4
CHI3L1	PTGDS	KLK6	CDH2								4
CHI3L1	CHIT1	PTGDS	CDH2								4
CDH2	CDH13	PTGDS	KLK6								4
CD55	MAN2A2	C3	C5								4
CDH13	PTGDS	COL6A3	PEBP4								4
CHIT1	CDH13	PTGDS	PEBP4								4
SOD3	TMEM132A	NRP2	IGHG4								4
CDH2	CDH13	CHIT1	PTGDS								4
ISLR	GOT1	PLG	ALB								4
IGFBP7	ENO2	GDI1	CGREF1								4
ATRN	SERPING1	IGHA1	CD163								4
OMG	ATRN	IGHA1	CD163								4
ISLR	C9	HABP2									3
PRDX2	CTSZ	S100A9									3
CNTN4	CNTN6	NRCAM									3
SERPINF1	IGFBP6	IGFBP7									3
SOD3	C1QC	NRP2									3
PRDX2	CTSZ	CHGA									3
IGFBP7	SERPINF1	CGREF1									3
C4A	DKK3	C4B									3
ITIH2	APP	ITIH1									3
PTGDS	PTPRN2	NRXN2									3
SERPING1	IGHA1	CNTN1									3
APLP1	PLXDC2	NRXN3									3
CSPG4	PZP	SEZ6									3
MMP2	EPHA4	CALR									3
PVALB	TMSB10	PEBP1									3
SUSD5	IGHD	DCC									3
HP	HBA1	HBB									3
LCP1	CPE	SERPINA4									3
NELL2	CFH	NRCAM									3
TPI1	CANT1	AMBP									3
SERPING1	CD163	NCAM2									3
EPHA4	FSTL1	IGFALS									3
TF	C9	ISLR									3
MMP2	EPHA4	IGFALS									3
LINGO1	CFHR2	CRP									3
ENO2	CTSB	GDI1									3
CA2	VSTM2A	SPP1									3
CNTN4	NEO1	CNTN6									3
CHIT1	SCG2	PEBP4									3
WFIKKN2	PTPRZ1	SEMA6D									3
NPC2	IGSF8	RBP4									3
TF	PLG	ISLR									3
CNTN2	APP	ITIH1									3
CP	APLP1	NRXN3									3
A1BG	HPX	SIRPA									3
TIMP1	SCG2										2
FGA	TMSB4X										2
HBG2	NCAM2										2
IGHG4	CNTNAP4										2
CNTN4	APP										2
APLP2	F10										2
NELL2	APOL1										2
GSN	YWHAZ										2
ECM1	LUM										2
PI16	COL6A1										2
PRNP	ANXA3										2
SERPINA1	ALB										2
ATRN	ITIH2										2
CA1	SPP1										2
NCAM1	NCAM2										2
NENF	CHI3L2										2
APOE	NCAN										2
F10	ALDOA										2
APOE	NELL2										2
CHI3L1	SPP1										2
CLEC3B	LSAMP										2
FAT2	LGALS3BP										2
TPI1	GDI1										2
APOL1	CLU										2
LDHB	CFHR1										2
GAP43	LDHB										2
LCN2	CA1										2
GAP43	FSTL4										2
AMBP	YWHAB										2
IGHG4	C6										2
APP	ICAM5										2
C8A	LUM										2
TNXB	APOB										2
FN1	A2M										2
CLEC3B	EPHA4										2
ATRN	ICAM5										2
CTSB	CANT1										2
TIMP1	ANXA3										2
C2	NTM										2
APOE	CLU										2
FGG	FGB										2
CNTN2	ATRN										2
APOA2	APOA1										2
CD163	DCC										2
CTSL1	ENDOD1										2
